# Supplementary material for: Methyl (E)-2-[(3-chloro-4-cyano­phenyl)­imino]-4-(4-chloro­phen­yl)-6-methyl-1,2,3,4-tetra­hydro­pyrimidine-5-carboxyl­ate
Source: Acta Crystallogr Sect E Struct Rep Online. 2012 Sep 22;68(Pt 10):o2977–8. doi: 10.1107/S1600536812039451 (PMC3470343; doi:10.1107/S1600536812039451)
Supplement: Supplementary file 1 [file e-68-o2977-sup1.cif]

##############################################################################
#                                                                            #
# This CIF contains the data in a paper accepted for publication in          #
# Acta Crystallographica Section E. It conforms to the requirements of       #
# Notes for Authors for Acta Crystallographica Section E, and has been       #
# peer reviewed under the auspices of the IUCr Commission on Journals.       #
#                                                                            #
# Full details of the Crystallographic Information File format               #
# are given in the paper "The Crystallographic Information File (CIF):       #
# a New Standard Archive File for Crystallography" by S. R. Hall, F. H.      #
# Allen and I. D. Brown [Acta Cryst. (1991), A47, 655-685].                  #
#                                                                            #
# The current version of the core CIF dictionary is obtainable from          #
# ftp://ftp.iucr.org/pub/cif_core.dic.                                       #
#                                                                            #
# Software is freely available for graphical display of the structure(s)     #
# in this CIF. For information consult the CIF software page                 #
# http://www.iucr.org/resources/cif/software.                                #
#                                                                            #
# This file may be used for bona fide research purposes within the           #
# scientific community so long as proper attribution is given to the journal # 
# article from which it was obtained.                                        #
#                                                                            #
##############################################################################
data_global
_audit_creation_method     'SHELXL-97'
_journal_date_recd_electronic     2012-09-05
_journal_date_accepted     2012-09-16
_journal_name_full     'Acta Crystallographica, Section E'
_journal_year     2012
_journal_volume     68
_journal_issue     10
_journal_page_first     o2977
_journal_page_last     o2978
_journal_paper_category     QO
_journal_paper_doi     10.1107/S1600536812039451
_journal_coeditor_code     ZS2233
loop_
    _publ_contact_author_name
    _publ_contact_author_address
    _publ_contact_author_email
    'Susanta K. Nayak'
;
Center for Nano Science and Technology @ Polimi
Istituto Italiano di Tecnologia
Via Pascoli 70/3
20133 Milan
Italy
;
 nksusa@gmail.com
    'K. N. Venugopala'
;
Department of Biotechnology and Food Technology
Durban University of Technology
Durban 4001
South Africa
;
 katharigattav@dut.ac.za
_publ_section_title
;\
Methyl (<i>E</i>)-2-[(3-chloro-4-cyanophenyl)imino]-4-(4-chlorophenyl)-\
6-methyl-1,2,3,4-tetrahydropyrimidine-5-carboxylate
;
loop_
    _publ_author_name
    _publ_author_address
    'Venugopala, K. N.'
;
Department of Biotechnology and Food Technology
Durban University of Technology
Durban 4001
South Africa
;
    'Nayak, Susanta K.'
;
Center for Nano Science and Technology @ Polimi
Istituto Italiano di Tecnologia
Via Pascoli 70/3
20133 Milan
Italy
;
    'Odhav, Bharti'
;
Department of Biotechnology and Food Technology
Durban University of Technology
Durban 4001
South Africa
;
data_I
_chemical_name_systematic
;
Methyl (<i>E</i>)-2-[(3-chloro-4-cyanophenyl)imino]-4-(4-chlorophenyl)-
6-methyl-1,2,3,4-tetrahydropyrimidine-5-carboxylate
;
_chemical_name_common     ?
_chemical_formula_moiety     'C20 H16 Cl2 N4 O2'
_chemical_formula_sum     'C20 H16 Cl2 N4 O2'
_chemical_formula_structural     ?
_chemical_formula_iupac     'C20 H16 Cl2 N4 O2'
_chemical_formula_weight     415.27
_chemical_melting_point     431(2)
_symmetry_cell_setting     monoclinic
_symmetry_space_group_name_H-M     'P 2/c'
_symmetry_space_group_name_Hall     '-P 2yc'
loop_
    _symmetry_equiv_pos_site_id
    _symmetry_equiv_pos_as_xyz
    1 x,y,z
    2 -x,y,1/2-z
    3 -x,-y,-z
    4 x,-y,1/2+z
_cell_length_a     11.905(8)
_cell_length_b     13.729(9)
_cell_length_c     12.782(8)
_cell_angle_alpha     90.00
_cell_angle_beta     108.366(14)
_cell_angle_gamma     90.00
_cell_volume     1983(2)
_cell_formula_units_Z     4
_cell_measurement_reflns_used     650
_cell_measurement_theta_min     1.5
_cell_measurement_theta_max     25.0
_cell_measurement_temperature     173(2)
_cell_special_details
;
;
_exptl_crystal_description     plate
_exptl_crystal_colour     yellow
_exptl_crystal_size_max     0.23
_exptl_crystal_size_mid     0.12
_exptl_crystal_size_min     0.03
_exptl_crystal_size_rad     ?
_exptl_crystal_density_diffrn     1.391
_exptl_crystal_density_meas     ?
_exptl_crystal_density_method     'Not measured'
_exptl_crystal_F_000     856
_exptl_absorpt_coefficient_mu     0.351
_exptl_absorpt_correction_type     multi-scan
_exptl_absorpt_process_details     '(SADABS; Bruker, 2008)'
_exptl_absorpt_correction_T_min     0.9236
_exptl_absorpt_correction_T_max     0.9895
_exptl_special_details
;
;
_diffrn_ambient_temperature     173(2)
_diffrn_radiation_type     MoK\a
_diffrn_radiation_wavelength     0.71073
_diffrn_radiation_source     'fine-focus sealed tube'
_diffrn_radiation_monochromator     graphite
_diffrn_measurement_device_type     'Bruker Kappa DUO APEXII'
_diffrn_measurement_method     '0.5\% \f scans and \w scans'
_diffrn_reflns_number     9454
_diffrn_reflns_av_R_equivalents     0.0293
_diffrn_reflns_av_sigmaI/netI     0.0366
_diffrn_reflns_theta_min     1.48
_diffrn_reflns_theta_max     25.04
_diffrn_reflns_theta_full     25.04
_diffrn_measured_fraction_theta_max     0.993
_diffrn_measured_fraction_theta_full     0.993
_diffrn_reflns_limit_h_min     -14
_diffrn_reflns_limit_h_max     13
_diffrn_reflns_limit_k_min     -16
_diffrn_reflns_limit_k_max     16
_diffrn_reflns_limit_l_min     -7
_diffrn_reflns_limit_l_max     15
_diffrn_reflns_reduction_process
;
;
_diffrn_standards_number     0
_diffrn_standards_interval_count     0
_diffrn_standards_interval_time     0
_diffrn_standards_decay_%     0
_refine_special_details
;
Refinement of <i>F</i>^2^ against ALL reflections. The weighted <i>R</i>-factor
<i>wR</i> and goodness of fit <i>S</i> are based on <i>F</i>^2^, conventional
<i>R</i>-factors <i>R</i> are based on <i>F</i>, with <i>F</i> set to zero for
negative <i>F</i>^2^. The threshold expression of <i>F</i>^2^ >
2\s(<i>F</i>^2^) is used only for calculating <i>R</i>-factors(gt) <i>etc</i>.
and is not relevant to the choice of reflections for refinement.
<i>R</i>-factors based on <i>F</i>^2^ are statistically about twice as large
as those based on <i>F</i>, and <i>R</i>-factors based on ALL data will be
even larger.
;
_reflns_number_total     3497
_reflns_number_gt     2324
_reflns_threshold_expression     I>2\s(I)
_refine_ls_structure_factor_coef     Fsqd
_refine_ls_matrix_type     full
_refine_ls_R_factor_all     0.0776
_refine_ls_R_factor_gt     0.0461
_refine_ls_wR_factor_gt     0.1135
_refine_ls_wR_factor_ref     0.1299
_refine_ls_goodness_of_fit_ref     1.011
_refine_ls_restrained_S_all     1.011
_refine_ls_number_reflns     3497
_refine_ls_number_parameters     259
_refine_ls_number_restraints     0
_refine_ls_hydrogen_treatment     constr
_refine_ls_weighting_scheme     calc
_refine_ls_weighting_details
       'calc w = 1/[\s^2^(Fo^2^)+(0.0628P)^2^+0.7735P] where P=(Fo^2^+2Fc^2^)/3'
_atom_sites_solution_hydrogens     geom
_atom_sites_solution_primary     direct
_atom_sites_solution_secondary     difmap
_refine_ls_shift/su_max     0.001
_refine_ls_shift/su_mean     0.000
_refine_diff_density_max     0.405
_refine_diff_density_min     -0.374
_refine_ls_extinction_method     none
_refine_ls_extinction_coef     ?
loop_
    _atom_type_symbol
    _atom_type_description
    _atom_type_scat_dispersion_real
    _atom_type_scat_dispersion_imag
    _atom_type_scat_source
    C C 0.0033 0.0016 ' International Tables Vol C Tables 4.2.6.8 and 6.1.1.4'
    H H 0.0000 0.0000 ' International Tables Vol C Tables 4.2.6.8 and 6.1.1.4'
    Cl Cl 0.1484 0.1585 ' International Tables Vol C Tables 4.2.6.8 and 6.1.1.4'
    N N 0.0061 0.0033 ' International Tables Vol C Tables 4.2.6.8 and 6.1.1.4'
    O O 0.0106 0.0060 ' International Tables Vol C Tables 4.2.6.8 and 6.1.1.4'
_computing_data_collection     'APEX2 (Bruker, 2008)'
_computing_cell_refinement     'SAINT (Bruker, 2008)'
_computing_data_reduction     'SAINT (Bruker, 2008)'
_computing_structure_solution     'SHELXS97 (Sheldrick, 2008)'
_computing_structure_refinement     'SHELXL97 (Sheldrick, 2008)'
_computing_molecular_graphics
;
ORTEP-3 for Windows (Farrugia, 1997) and Mercury (Macrae <i>et al.</i>,
2008)
;
_computing_publication_material
;
PLATON (Spek, 2009) and PARST (Nardelli, 1995)
;
loop_
    _atom_site_type_symbol
    _atom_site_label
    _atom_site_fract_x
    _atom_site_fract_y
    _atom_site_fract_z
    _atom_site_U_iso_or_equiv
    _atom_site_adp_type
    _atom_site_calc_flag
    _atom_site_refinement_flags
    _atom_site_occupancy
    _atom_site_symmetry_multiplicity
    _atom_site_disorder_assembly
    _atom_site_disorder_group
    Cl Cl2A 1.27478(8) 0.07230(7) 0.07772(9) 0.0732(3) Uani d P 0.8872(16) 1 A 1
    C C14A 1.0144(2) 0.26844(18) -0.0167(2) 0.0429(7) Uani d P 0.8872(16) 1 A 1
    C C15A 1.1235(3) 0.2245(2) 0.0335(2) 0.0511(7) Uani d P 0.8872(16) 1 A 1
    H H15A 1.1837 0.2590 0.0874 0.061 Uiso calc PR 0.8872(16) 1 A 1
    C C16A 1.1443(2) 0.1307(2) 0.0047(2) 0.0490(7) Uani d P 0.8872(16) 1 A 1
    C C17A 1.0592(2) 0.07963(17) -0.0761(2) 0.0387(6) Uani d P 0.8872(16) 1 A 1
    C C18A 0.9496(2) 0.12388(18) -0.1256(2) 0.0424(6) Uani d P 0.8872(16) 1 A 1
    H H18A 0.8900 0.0898 -0.1806 0.051 Uiso calc PR 0.8872(16) 1 A 1
    C C19A 0.9270(2) 0.21625(19) -0.0957(2) 0.0435(6) Uani d P 0.8872(16) 1 A 1
    H H19A 0.8514 0.2448 -0.1291 0.052 Uiso calc PR 0.8872(16) 1 A 1
    C C20A 1.0824(3) -0.0174(2) -0.1067(2) 0.0449(7) Uani d P 0.8872(16) 1 A 1
    N N4A 1.0998(2) -0.09457(18) -0.1320(2) 0.0584(7) Uani d P 0.8872(16) 1 A 1
    Cl Cl2B 0.8417(6) 0.0473(6) -0.1826(7) 0.0732(3) Uani d P 0.1128(16) 1 A 2
    C C14B 1.0144(2) 0.26844(18) -0.0167(2) 0.0429(7) Uani d P 0.1128(16) 1 A 2
    C C15B 1.1235(3) 0.2245(2) 0.0335(2) 0.0511(7) Uani d P 0.1128(16) 1 A 2
    H H15B 1.1837 0.2590 0.0874 0.061 Uiso calc PR 0.1128(16) 1 A 2
    C C16B 1.1443(2) 0.1307(2) 0.0047(2) 0.0490(7) Uani d P 0.1128(16) 1 A 2
    H H16B 1.2182 0.1007 0.0410 0.059 Uiso calc PR 0.1128(16) 1 A 2
    C C17B 1.0592(2) 0.07963(17) -0.0761(2) 0.0387(6) Uani d P 0.1128(16) 1 A 2
    C C18B 0.9496(2) 0.12388(18) -0.1256(2) 0.0424(6) Uani d P 0.1128(16) 1 A 2
    C C19B 0.9270(2) 0.21625(19) -0.0957(2) 0.0435(6) Uani d P 0.1128(16) 1 A 2
    H H19B 0.8514 0.2448 -0.1291 0.052 Uiso calc PR 0.1128(16) 1 A 2
    C C20B 1.0824(3) -0.0174(2) -0.1067(2) 0.0449(7) Uani d P 0.1128(16) 1 A 2
    N N4B 1.0998(2) -0.09457(18) -0.1320(2) 0.0584(7) Uani d P 0.1128(16) 1 A 2
    Cl Cl1 0.35886(9) 0.15552(9) -0.18125(10) 0.1015(4) Uani d . 1 1 . .
    O O1 0.67082(15) 0.36934(13) 0.30483(14) 0.0440(5) Uani d . 1 1 . .
    O O2 0.6947(2) 0.53124(14) 0.30330(18) 0.0635(6) Uani d . 1 1 . .
    N N1 0.88569(18) 0.31127(15) 0.12045(18) 0.0418(5) Uani d . 1 1 . .
    H H1 0.9209 0.2541 0.1288 0.050 Uiso calc R 1 1 . .
    N N2 0.89937(19) 0.47517(14) 0.08817(18) 0.0445(6) Uani d . 1 1 . .
    H H2 0.9239 0.5226 0.0544 0.053 Uiso calc R 1 1 . .
    N N3 0.9962(2) 0.36677(15) 0.0096(2) 0.0480(6) Uani d . 1 1 . .
    C C1 0.6064(3) 0.3833(2) 0.3825(2) 0.0545(8) Uani d . 1 1 . .
    H H1A 0.6603 0.4078 0.4523 0.082 Uiso calc R 1 1 . .
    H H1B 0.5725 0.3211 0.3952 0.082 Uiso calc R 1 1 . .
    H H1C 0.5426 0.4305 0.3525 0.082 Uiso calc R 1 1 . .
    C C2 0.7139(2) 0.4517(2) 0.2724(2) 0.0429(6) Uani d . 1 1 . .
    C C3 0.7800(2) 0.42850(18) 0.1967(2) 0.0393(6) Uani d . 1 1 . .
    C C4 0.8352(2) 0.49915(19) 0.1574(2) 0.0405(6) Uani d . 1 1 . .
    C C5 0.8350(3) 0.60622(18) 0.1828(2) 0.0478(7) Uani d . 1 1 . .
    H H5A 0.7538 0.6311 0.1557 0.072 Uiso calc R 1 1 . .
    H H5B 0.8843 0.6411 0.1466 0.072 Uiso calc R 1 1 . .
    H H5C 0.8667 0.6161 0.2627 0.072 Uiso calc R 1 1 . .
    C C6 0.7861(2) 0.32283(18) 0.1639(2) 0.0398(6) Uani d . 1 1 . .
    H H6 0.8027 0.2821 0.2320 0.048 Uiso calc R 1 1 . .
    C C7 0.6733(2) 0.28406(18) 0.0795(2) 0.0403(6) Uani d . 1 1 . .
    C C8 0.6315(3) 0.1926(2) 0.0943(3) 0.0552(8) Uani d . 1 1 . .
    H H8 0.6691 0.1570 0.1597 0.066 Uiso calc R 1 1 . .
    C C9 0.5350(3) 0.1527(2) 0.0139(3) 0.0697(10) Uani d . 1 1 . .
    H H9 0.5076 0.0894 0.0234 0.084 Uiso calc R 1 1 . .
    C C10 0.4795(3) 0.2057(3) -0.0795(3) 0.0625(9) Uani d . 1 1 . .
    C C11 0.5174(3) 0.2981(2) -0.0955(3) 0.0589(8) Uani d . 1 1 . .
    H H11 0.4778 0.3345 -0.1598 0.071 Uiso calc R 1 1 . .
    C C12 0.6147(3) 0.3362(2) -0.0151(2) 0.0496(7) Uani d . 1 1 . .
    H H12 0.6420 0.3994 -0.0250 0.060 Uiso calc R 1 1 . .
    C C13 0.9271(2) 0.38082(17) 0.0692(2) 0.0400(6) Uani d . 1 1 A .
loop_
    _atom_site_aniso_label
    _atom_site_aniso_U_11
    _atom_site_aniso_U_22
    _atom_site_aniso_U_33
    _atom_site_aniso_U_12
    _atom_site_aniso_U_13
    _atom_site_aniso_U_23
    Cl2A 0.0432(5) 0.0708(6) 0.0957(7) 0.0139(4) 0.0076(5) -0.0130(5)
    C14A 0.0484(16) 0.0313(14) 0.0634(18) -0.0036(13) 0.0384(15) -0.0031(13)
    C15A 0.0442(16) 0.0458(16) 0.0676(19) -0.0057(14) 0.0237(15) -0.0131(14)
    C16A 0.0393(15) 0.0455(16) 0.0652(18) 0.0060(13) 0.0207(14) -0.0046(14)
    C17A 0.0473(16) 0.0295(13) 0.0491(15) 0.0024(12) 0.0290(13) -0.0010(12)
    C18A 0.0447(16) 0.0343(14) 0.0514(16) -0.0026(12) 0.0197(13) -0.0027(12)
    C19A 0.0426(15) 0.0337(14) 0.0596(17) 0.0016(13) 0.0238(14) 0.0004(13)
    C20A 0.0529(17) 0.0394(16) 0.0462(16) 0.0063(13) 0.0214(13) 0.0014(13)
    N4A 0.0752(18) 0.0419(15) 0.0620(16) 0.0152(13) 0.0273(14) -0.0020(12)
    Cl2B 0.0432(5) 0.0708(6) 0.0957(7) 0.0139(4) 0.0076(5) -0.0130(5)
    C14B 0.0484(16) 0.0313(14) 0.0634(18) -0.0036(13) 0.0384(15) -0.0031(13)
    C15B 0.0442(16) 0.0458(16) 0.0676(19) -0.0057(14) 0.0237(15) -0.0131(14)
    C16B 0.0393(15) 0.0455(16) 0.0652(18) 0.0060(13) 0.0207(14) -0.0046(14)
    C17B 0.0473(16) 0.0295(13) 0.0491(15) 0.0024(12) 0.0290(13) -0.0010(12)
    C18B 0.0447(16) 0.0343(14) 0.0514(16) -0.0026(12) 0.0197(13) -0.0027(12)
    C19B 0.0426(15) 0.0337(14) 0.0596(17) 0.0016(13) 0.0238(14) 0.0004(13)
    C20B 0.0529(17) 0.0394(16) 0.0462(16) 0.0063(13) 0.0214(13) 0.0014(13)
    N4B 0.0752(18) 0.0419(15) 0.0620(16) 0.0152(13) 0.0273(14) -0.0020(12)
    Cl1 0.0658(6) 0.1042(8) 0.1193(8) -0.0215(6) 0.0072(6) -0.0381(7)
    O1 0.0411(10) 0.0440(11) 0.0553(11) 0.0003(9) 0.0270(9) 0.0015(9)
    O2 0.0846(16) 0.0439(12) 0.0850(15) 0.0025(11) 0.0598(14) -0.0096(11)
    N1 0.0393(12) 0.0288(11) 0.0661(14) 0.0043(9) 0.0293(11) -0.0007(10)
    N2 0.0528(14) 0.0280(11) 0.0687(15) -0.0037(10) 0.0420(13) -0.0065(10)
    N3 0.0545(14) 0.0296(11) 0.0752(16) -0.0041(11) 0.0423(13) -0.0089(11)
    C1 0.0521(17) 0.064(2) 0.0577(18) -0.0015(15) 0.0325(15) 0.0001(15)
    C2 0.0380(14) 0.0409(15) 0.0544(16) 0.0038(12) 0.0213(13) -0.0015(13)
    C3 0.0371(14) 0.0342(14) 0.0518(16) 0.0005(12) 0.0214(12) -0.0028(12)
    C4 0.0381(14) 0.0353(14) 0.0538(16) 0.0002(12) 0.0225(13) -0.0072(12)
    C5 0.0488(16) 0.0350(14) 0.0701(19) -0.0037(13) 0.0339(15) -0.0100(13)
    C6 0.0392(14) 0.0331(13) 0.0563(16) 0.0023(11) 0.0283(13) 0.0018(12)
    C7 0.0374(14) 0.0331(14) 0.0599(17) 0.0009(12) 0.0287(13) -0.0054(13)
    C8 0.0443(16) 0.0344(15) 0.089(2) 0.0015(13) 0.0237(16) 0.0053(15)
    C9 0.0474(18) 0.0366(17) 0.123(3) -0.0069(15) 0.024(2) -0.0123(19)
    C10 0.0458(18) 0.061(2) 0.081(2) -0.0060(17) 0.0200(17) -0.0222(19)
    C11 0.0559(19) 0.071(2) 0.0545(18) -0.0044(17) 0.0248(16) -0.0050(16)
    C12 0.0520(17) 0.0454(16) 0.0595(18) -0.0070(14) 0.0290(15) -0.0006(14)
    C13 0.0384(14) 0.0288(13) 0.0592(16) -0.0039(11) 0.0246(13) -0.0074(12)
_geom_special_details
;
All s.u.'s (except the s.u. in the dihedral angle between two l.s. planes) are
estimated using the full covariance matrix. The cell s.u.'s are taken into
account individually in the estimation of s.u.'s in distances, angles and
torsion angles; correlations between s.u.'s in cell parameters are only used
when they are defined by crystal symmetry. An approximate (isotropic)
treatment of cell s.u.'s is used for estimating s.u.'s involving l.s. planes.
;
loop_
    _geom_bond_atom_site_label_1
    _geom_bond_atom_site_label_2
    _geom_bond_site_symmetry_2
    _geom_bond_distance
    _geom_bond_publ_flag
    Cl2A C16A . 1.736(3) ?
    C14A C15A . 1.392(4) ?
    C14A C19A . 1.398(4) ?
    C14A N3 . 1.424(3) ?
    C15A C16A . 1.382(4) ?
    C15A H15A . 0.9500 ?
    C16A C17A . 1.388(4) ?
    C17A C18A . 1.397(4) ?
    C17A C20A . 1.439(4) ?
    C18A C19A . 1.375(4) ?
    C18A H18A . 0.9500 ?
    C19A H19A . 0.9500 ?
    C20A N4A . 1.146(3) ?
    Cl1 C10 . 1.747(3) ?
    O1 C2 . 1.359(3) ?
    O1 C1 . 1.446(3) ?
    O2 C2 . 1.207(3) ?
    N1 C13 . 1.337(3) ?
    N1 C6 . 1.468(3) ?
    N1 H1 . 0.8800 ?
    N2 C13 . 1.377(3) ?
    N2 C4 . 1.378(3) ?
    N2 H2 . 0.8800 ?
    N3 C13 . 1.300(3) ?
    C1 H1A . 0.9800 ?
    C1 H1B . 0.9800 ?
    C1 H1C . 0.9800 ?
    C2 C3 . 1.461(3) ?
    C3 C4 . 1.355(3) ?
    C3 C6 . 1.518(4) ?
    C4 C5 . 1.506(4) ?
    C5 H5A . 0.9800 ?
    C5 H5B . 0.9800 ?
    C5 H5C . 0.9800 ?
    C6 C7 . 1.530(4) ?
    C6 H6 . 1.0000 ?
    C7 C8 . 1.385(4) ?
    C7 C12 . 1.389(4) ?
    C8 C9 . 1.389(4) ?
    C8 H8 . 0.9500 ?
    C9 C10 . 1.376(5) ?
    C9 H9 . 0.9500 ?
    C10 C11 . 1.383(5) ?
    C11 C12 . 1.386(4) ?
    C11 H11 . 0.9500 ?
    C12 H12 . 0.9500 ?
loop_
    _geom_angle_atom_site_label_1
    _geom_angle_atom_site_label_2
    _geom_angle_atom_site_label_3
    _geom_angle_site_symmetry_1
    _geom_angle_site_symmetry_3
    _geom_angle
    _geom_angle_publ_flag
    C15A C14A C19A . . 119.0(2) ?
    C15A C14A N3 . . 119.4(3) ?
    C19A C14A N3 . . 121.5(3) ?
    C16A C15A C14A . . 120.0(3) ?
    C16A C15A H15A . . 120.0 ?
    C14A C15A H15A . . 120.0 ?
    C15A C16A C17A . . 121.3(3) ?
    C15A C16A Cl2A . . 119.5(2) ?
    C17A C16A Cl2A . . 119.1(2) ?
    C16A C17A C18A . . 118.4(2) ?
    C16A C17A C20A . . 120.9(3) ?
    C18A C17A C20A . . 120.7(2) ?
    C19A C18A C17A . . 120.8(3) ?
    C19A C18A H18A . . 119.6 ?
    C17A C18A H18A . . 119.6 ?
    C18A C19A C14A . . 120.5(3) ?
    C18A C19A H19A . . 119.8 ?
    C14A C19A H19A . . 119.8 ?
    N4A C20A C17A . . 179.3(4) ?
    C2 O1 C1 . . 115.6(2) ?
    C13 N1 C6 . . 125.1(2) ?
    C13 N1 H1 . . 117.5 ?
    C6 N1 H1 . . 117.5 ?
    C13 N2 C4 . . 123.3(2) ?
    C13 N2 H2 . . 118.3 ?
    C4 N2 H2 . . 118.3 ?
    C13 N3 C14A . . 116.7(2) ?
    O1 C1 H1A . . 109.5 ?
    O1 C1 H1B . . 109.5 ?
    H1A C1 H1B . . 109.5 ?
    O1 C1 H1C . . 109.5 ?
    H1A C1 H1C . . 109.5 ?
    H1B C1 H1C . . 109.5 ?
    O2 C2 O1 . . 121.6(2) ?
    O2 C2 C3 . . 127.6(2) ?
    O1 C2 C3 . . 110.7(2) ?
    C4 C3 C2 . . 121.0(2) ?
    C4 C3 C6 . . 120.7(2) ?
    C2 C3 C6 . . 118.3(2) ?
    C3 C4 N2 . . 120.0(2) ?
    C3 C4 C5 . . 125.8(2) ?
    N2 C4 C5 . . 114.3(2) ?
    C4 C5 H5A . . 109.5 ?
    C4 C5 H5B . . 109.5 ?
    H5A C5 H5B . . 109.5 ?
    C4 C5 H5C . . 109.5 ?
    H5A C5 H5C . . 109.5 ?
    H5B C5 H5C . . 109.5 ?
    N1 C6 C3 . . 108.84(19) ?
    N1 C6 C7 . . 109.2(2) ?
    C3 C6 C7 . . 114.8(2) ?
    N1 C6 H6 . . 107.9 ?
    C3 C6 H6 . . 107.9 ?
    C7 C6 H6 . . 107.9 ?
    C8 C7 C12 . . 118.8(3) ?
    C8 C7 C6 . . 119.5(3) ?
    C12 C7 C6 . . 121.6(2) ?
    C7 C8 C9 . . 120.3(3) ?
    C7 C8 H8 . . 119.8 ?
    C9 C8 H8 . . 119.8 ?
    C10 C9 C8 . . 119.5(3) ?
    C10 C9 H9 . . 120.3 ?
    C8 C9 H9 . . 120.3 ?
    C9 C10 C11 . . 121.6(3) ?
    C9 C10 Cl1 . . 119.7(3) ?
    C11 C10 Cl1 . . 118.8(3) ?
    C10 C11 C12 . . 118.1(3) ?
    C10 C11 H11 . . 120.9 ?
    C12 C11 H11 . . 120.9 ?
    C11 C12 C7 . . 121.6(3) ?
    C11 C12 H12 . . 119.2 ?
    C7 C12 H12 . . 119.2 ?
    N3 C13 N1 . . 125.5(2) ?
    N3 C13 N2 . . 118.3(2) ?
    N1 C13 N2 . . 116.1(2) ?
loop_
    _geom_torsion_atom_site_label_1
    _geom_torsion_atom_site_label_2
    _geom_torsion_atom_site_label_3
    _geom_torsion_atom_site_label_4
    _geom_torsion_site_symmetry_1
    _geom_torsion_site_symmetry_2
    _geom_torsion_site_symmetry_3
    _geom_torsion_site_symmetry_4
    _geom_torsion
    _geom_torsion_publ_flag
    C19A C14A C15A C16A . . . . 0.1(4) ?
    N3 C14A C15A C16A . . . . -176.8(2) ?
    C14A C15A C16A C17A . . . . 1.9(4) ?
    C14A C15A C16A Cl2A . . . . -173.4(2) ?
    C15A C16A C17A C18A . . . . -2.3(4) ?
    Cl2A C16A C17A C18A . . . . 173.05(19) ?
    C15A C16A C17A C20A . . . . 179.0(2) ?
    Cl2A C16A C17A C20A . . . . -5.7(4) ?
    C16A C17A C18A C19A . . . . 0.6(4) ?
    C20A C17A C18A C19A . . . . 179.4(2) ?
    C17A C18A C19A C14A . . . . 1.3(4) ?
    C15A C14A C19A C18A . . . . -1.7(4) ?
    N3 C14A C19A C18A . . . . 175.2(2) ?
    C15A C14A N3 C13 . . . . -108.4(3) ?
    C19A C14A N3 C13 . . . . 74.8(3) ?
    C1 O1 C2 O2 . . . . -3.0(4) ?
    C1 O1 C2 C3 . . . . 178.4(2) ?
    O2 C2 C3 C4 . . . . 4.3(5) ?
    O1 C2 C3 C4 . . . . -177.2(2) ?
    O2 C2 C3 C6 . . . . -176.2(3) ?
    O1 C2 C3 C6 . . . . 2.3(3) ?
    C2 C3 C4 N2 . . . . 178.5(2) ?
    C6 C3 C4 N2 . . . . -1.0(4) ?
    C2 C3 C4 C5 . . . . -1.0(4) ?
    C6 C3 C4 C5 . . . . 179.5(3) ?
    C13 N2 C4 C3 . . . . -10.6(4) ?
    C13 N2 C4 C5 . . . . 168.9(3) ?
    C13 N1 C6 C3 . . . . -29.3(3) ?
    C13 N1 C6 C7 . . . . 96.7(3) ?
    C4 C3 C6 N1 . . . . 18.4(3) ?
    C2 C3 C6 N1 . . . . -161.1(2) ?
    C4 C3 C6 C7 . . . . -104.4(3) ?
    C2 C3 C6 C7 . . . . 76.1(3) ?
    N1 C6 C7 C8 . . . . 101.1(3) ?
    C3 C6 C7 C8 . . . . -136.3(2) ?
    N1 C6 C7 C12 . . . . -75.4(3) ?
    C3 C6 C7 C12 . . . . 47.1(3) ?
    C12 C7 C8 C9 . . . . 2.1(4) ?
    C6 C7 C8 C9 . . . . -174.6(2) ?
    C7 C8 C9 C10 . . . . -1.5(5) ?
    C8 C9 C10 C11 . . . . 0.0(5) ?
    C8 C9 C10 Cl1 . . . . 179.5(2) ?
    C9 C10 C11 C12 . . . . 0.8(5) ?
    Cl1 C10 C11 C12 . . . . -178.7(2) ?
    C10 C11 C12 C7 . . . . -0.2(4) ?
    C8 C7 C12 C11 . . . . -1.2(4) ?
    C6 C7 C12 C11 . . . . 175.3(2) ?
    C14A N3 C13 N1 . . . . 10.1(4) ?
    C14A N3 C13 N2 . . . . -174.5(2) ?
    C6 N1 C13 N3 . . . . -163.9(3) ?
    C6 N1 C13 N2 . . . . 20.6(4) ?
    C4 N2 C13 N3 . . . . -174.4(3) ?
    C4 N2 C13 N1 . . . . 1.4(4) ?
loop_
    _geom_hbond_atom_site_label_D
    _geom_hbond_atom_site_label_H
    _geom_hbond_atom_site_label_A
    _geom_hbond_site_symmetry_A
    _geom_hbond_distance_DH
    _geom_hbond_distance_HA
    _geom_hbond_distance_DA
    _geom_hbond_angle_DHA
    _geom_hbond_publ_flag
    N1 H1 N4A 3_755 0.88 2.21 2.981(4) 147 yes
    N2 H2 N3 3_765 0.88 2.09 2.966(4) 172 yes
    C15A H15A O1 2_755 0.95 2.39 3.322(4) 169 yes
    C12 H12 Cg1 . 0.95 2.85 3.290(2) 109 yes
_iucr_refine_instructions_details
;
TITL dhpmk2 in P2/c
CELL 0.71073 11.9050 13.7295 12.7817 90.000 108.366 90.000
ZERR 4.0000 0.0077 0.0089 0.0079 0.000 0.014 0.000
LATT 1
SYMM -X, Y, 0.5-Z
SFAC C  H  N  O  Cl
UNIT 80 64 16 8 8
MERG 2
L.S. 8
ACTA
FMAP 2
PLAN 5
EADP CL2A CL2B
EXYZ C14A C14B
EXYZ C15A C15B
EXYZ C16A C16B
EXYZ C17A C17B
EXYZ C18A C18B
EXYZ C19A C19B
EXYZ C20A C20B
EADP C14A C14B
EADP C15A C15B
EADP C16A C16B
EADP C17A C17B
EADP C18A C18B
EADP C19A C19B
EADP C20A C20B
EADP N4A N4B
EXYZ N4A N4B
GRID
SIZE 0.03 0.12 0.23
TEMP -100
WGHT    0.062800    0.773500
FVAR       0.14382   0.88718
PART 1
CL2A  5    1.274779    0.072297    0.077717    21.00000    0.04322    0.07077 =
         0.09574   -0.01304    0.00761    0.01386
C14A  1    1.014373    0.268437   -0.016662    21.00000    0.04843    0.03131 =
         0.06343   -0.00309    0.03842   -0.00359
C15A  1    1.123496    0.224489    0.033453    21.00000    0.04419    0.04580 =
         0.06759   -0.01307    0.02374   -0.00570
AFIX  43
H15A  2    1.183734    0.258965    0.087428    21.00000   -1.20000
AFIX   0
C16A  1    1.144257    0.130729    0.004734    21.00000    0.03931    0.04546 =
         0.06525   -0.00455    0.02071    0.00598
C17A  1    1.059194    0.079630   -0.076118    21.00000    0.04734    0.02955 =
         0.04906   -0.00095    0.02905    0.00241
C18A  1    0.949588    0.123883   -0.125625    21.00000    0.04475    0.03435 =
         0.05135   -0.00273    0.01974   -0.00256
AFIX  43
H18A  2    0.889973    0.089765   -0.180592    21.00000   -1.20000
AFIX   0
C19A  1    0.926966    0.216247   -0.095735    21.00000    0.04263    0.03368 =
         0.05957    0.00038    0.02375    0.00159
AFIX  43
H19A  2    0.851416    0.244791   -0.129050    21.00000   -1.20000
AFIX   0
C20A  1    1.082363   -0.017386   -0.106729    21.00000    0.05295    0.03941 =
         0.04625    0.00142    0.02141    0.00627
N4A   3    1.099826   -0.094573   -0.131991    21.00000    0.07517    0.04189 =
         0.06197   -0.00200    0.02729    0.01516
PART 2
CL2B  5    0.841749    0.047319   -0.182613   -21.00000    0.04322    0.07077 =
         0.09574   -0.01304    0.00761    0.01386
C14B  1    1.014373    0.268437   -0.016662   -21.00000    0.04843    0.03131 =
         0.06343   -0.00309    0.03842   -0.00359
C15B  1    1.123496    0.224489    0.033453   -21.00000    0.04419    0.04580 =
         0.06759   -0.01307    0.02374   -0.00570
AFIX  43
H15B  2    1.183734    0.258965    0.087428   -21.00000   -1.20000
AFIX   0
C16B  1    1.144257    0.130729    0.004734   -21.00000    0.03931    0.04546 =
         0.06525   -0.00455    0.02071    0.00598
AFIX  43
H16B  2    1.218172    0.100682    0.041033   -21.00000   -1.20000
AFIX   0
C17B  1    1.059194    0.079630   -0.076118   -21.00000    0.04734    0.02955 =
         0.04906   -0.00095    0.02905    0.00241
C18B  1    0.949588    0.123883   -0.125625   -21.00000    0.04475    0.03435 =
         0.05135   -0.00273    0.01974   -0.00256
C19B  1    0.926966    0.216247   -0.095735   -21.00000    0.04263    0.03368 =
         0.05957    0.00038    0.02375    0.00159
AFIX  43
H19B  2    0.851416    0.244791   -0.129050   -21.00000   -1.20000
AFIX   0
C20B  1    1.082363   -0.017386   -0.106729   -21.00000    0.05295    0.03941 =
         0.04625    0.00142    0.02141    0.00627
N4B   3    1.099826   -0.094573   -0.131991   -21.00000    0.07517    0.04189 =
         0.06197   -0.00200    0.02729    0.01516
PART 0
CL1   5    0.358858    0.155518   -0.181252    11.00000    0.06578    0.10419 =
         0.11925   -0.03813    0.00719   -0.02150
O1    4    0.670820    0.369344    0.304833    11.00000    0.04108    0.04396 =
         0.05533    0.00149    0.02698    0.00033
O2    4    0.694719    0.531242    0.303305    11.00000    0.08458    0.04390 =
         0.08504   -0.00961    0.05977    0.00250
N1    3    0.885690    0.311269    0.120451    11.00000    0.03930    0.02881 =
         0.06607   -0.00067    0.02932    0.00430
AFIX  43
H1    2    0.920868    0.254114    0.128761    11.00000   -1.20000
AFIX   0
N2    3    0.899369    0.475165    0.088172    11.00000    0.05282    0.02796 =
         0.06866   -0.00654    0.04204   -0.00371
AFIX  43
H2    2    0.923858    0.522567    0.054382    11.00000   -1.20000
AFIX   0
N3    3    0.996248    0.366771    0.009631    11.00000    0.05455    0.02959 =
         0.07519   -0.00886    0.04231   -0.00410
C1    1    0.606370    0.383301    0.382461    11.00000    0.05211    0.06413 =
         0.05775    0.00006    0.03247   -0.00155
AFIX 137
H1A   2    0.660306    0.407753    0.452286    11.00000   -1.50000
H1B   2    0.572509    0.321063    0.395182    11.00000   -1.50000
H1C   2    0.542602    0.430548    0.352542    11.00000   -1.50000
AFIX   0
C2    1    0.713884    0.451684    0.272407    11.00000    0.03804    0.04091 =
         0.05437   -0.00155    0.02127    0.00380
C3    1    0.779991    0.428503    0.196748    11.00000    0.03706    0.03419 =
         0.05182   -0.00276    0.02137    0.00046
C4    1    0.835237    0.499146    0.157358    11.00000    0.03808    0.03530 =
         0.05375   -0.00723    0.02249    0.00025
C5    1    0.834984    0.606218    0.182805    11.00000    0.04881    0.03502 =
         0.07013   -0.00995    0.03392   -0.00371
AFIX 137
H5A   2    0.753785    0.631130    0.155732    11.00000   -1.50000
H5B   2    0.884284    0.641146    0.146559    11.00000   -1.50000
H5C   2    0.866720    0.616062    0.262687    11.00000   -1.50000
AFIX   0
C6    1    0.786128    0.322831    0.163924    11.00000    0.03918    0.03314 =
         0.05627    0.00184    0.02826    0.00230
AFIX  13
H6    2    0.802663    0.282091    0.231961    11.00000   -1.20000
AFIX   0
C7    1    0.673276    0.284058    0.079455    11.00000    0.03742    0.03306 =
         0.05989   -0.00540    0.02870    0.00089
C8    1    0.631540    0.192608    0.094258    11.00000    0.04428    0.03445 =
         0.08884    0.00529    0.02365    0.00146
AFIX  43
H8    2    0.669071    0.156968    0.159660    11.00000   -1.20000
AFIX   0
C9    1    0.535043    0.152748    0.013910    11.00000    0.04741    0.03661 =
         0.12326   -0.01229    0.02417   -0.00687
AFIX  43
H9    2    0.507620    0.089400    0.023365    11.00000   -1.20000
AFIX   0
C10   1    0.479502    0.205725   -0.079460    11.00000    0.04575    0.06077 =
         0.08090   -0.02217    0.01999   -0.00604
C11   1    0.517385    0.298126   -0.095511    11.00000    0.05595    0.07136 =
         0.05452   -0.00503    0.02479   -0.00439
AFIX  43
H11   2    0.477813    0.334485   -0.159806    11.00000   -1.20000
AFIX   0
C12   1    0.614704    0.336151   -0.015134    11.00000    0.05195    0.04542 =
         0.05953   -0.00057    0.02898   -0.00697
AFIX  43
H12   2    0.642033    0.399437   -0.024990    11.00000   -1.20000
AFIX   0
C13   1    0.927092    0.380817    0.069210    11.00000    0.03835    0.02878 =
         0.05924   -0.00744    0.02461   -0.00393
HKLF 4
REM  dhpmk2 in P2/c
REM R1 =  0.0461 for   2324 Fo > 4sig(Fo)  and  0.0776 for all   3497 data
REM    259 parameters refined using 0 restraints
END
;
