# Supplementary material for: Methyl (E)-2-[(3-chloro-4-cyano­phenyl)­imino]-4-(4-chloro­phen­yl)-6-methyl-1,2,3,4-tetra­hydro­pyrimidine-5-carboxyl­ate
Source: Acta Crystallogr Sect E Struct Rep Online. 2012 Sep 22;68(Pt 10):o2977–8. doi: 10.1107/S1600536812039451 (PMC3470343; doi:10.1107/S1600536812039451)
Supplement: Supplementary file 2 [file e-68-o2977-Isup2.hkl]

#
# h,k,l, Fc-squared, Fo-squared, sigma(Fo-squared) and status flag
#
data_I
_shelx_title ' dhpmk2 in P2/c'
_shelx_refln_list_code          4
_shelx_F_calc_maximum      212.89
_exptl_crystal_F_000       856.00
_reflns_d_resolution_high  0.8395
 
loop_
 _symmetry_equiv_pos_as_xyz
 'x, y, z'
 '-x, y, -z+1/2'
 '-x, -y, -z'
 'x, -y, z-1/2'
 
_cell_length_a    11.9050
_cell_length_b    13.7295
_cell_length_c    12.7817
_cell_angle_alpha  90.000
_cell_angle_beta  108.366
_cell_angle_gamma  90.000
 
_shelx_F_squared_multiplier     1.000
 
loop_
 _refln_index_h
 _refln_index_k
 _refln_index_l
 _refln_F_squared_calc
 _refln_F_squared_meas
 _refln_F_squared_sigma
 _refln_observed_status
   1   0   0     5496.80     5629.36    144.56 o
   2   0   0        0.45       -4.10      4.10 o
   3   0   0     4049.30     4339.43     55.89 o
   4   0   0     4951.82     4978.33     64.44 o
   5   0   0     6991.58     7076.76    102.50 o
   6   0   0      449.12      432.99     13.16 o
   7   0   0      589.76      675.43     16.74 o
   8   0   0      398.01      452.09     15.21 o
   9   0   0      145.72      135.06     15.71 o
  10   0   0        0.63       -4.19     15.23 o
  11   0   0      326.83      336.74     16.56 o
  12   0   0       12.58       13.65     11.61 o
  13   0   0       18.39        6.74     16.92 o
   0   1   0     2354.04     2276.28     28.87 o
   1   1   0        2.87       -1.56      1.56 o
   2   1   0     2219.99     2572.87     27.54 o
   3   1   0       58.42       39.37      5.18 o
   4   1   0       10.76       14.16      4.47 o
   5   1   0      783.99      885.13     12.08 o
   6   1   0     1024.13     1188.83     15.11 o
   7   1   0       88.68       98.16      6.40 o
   8   1   0      197.32      202.47      7.97 o
   9   1   0      584.84      574.53     12.44 o
  10   1   0      627.10      600.35     13.50 o
  11   1   0      212.04      220.57     14.17 o
  12   1   0       66.04       81.95     12.07 o
  13   1   0      110.87      131.50     10.68 o
   0   2   0      567.63      451.45      7.08 o
   1   2   0     3889.80     3615.80     37.85 o
   2   2   0     9071.91     9096.63     93.36 o
   3   2   0        0.75        8.80      3.77 o
   4   2   0      486.38      516.33     10.23 o
   5   2   0     1104.93     1126.86     23.56 o
   6   2   0     1857.32     2080.47     22.48 o
   7   2   0     1142.43     1129.96     15.35 o
   8   2   0      582.68      624.22     12.08 o
   9   2   0      710.03      708.33     13.59 o
  10   2   0        7.90        3.78      7.04 o
  11   2   0       95.09       71.08      8.55 o
  12   2   0       16.05        9.05      8.33 o
  13   2   0        0.03        0.52      8.81 o
   0   3   0      808.79      861.50     12.52 o
   1   3   0     1578.31     1498.24     17.31 o
   2   3   0      165.53      159.22      5.89 o
   3   3   0        0.30        4.48      4.25 o
   4   3   0     1596.23     1672.07     30.49 o
   5   3   0      653.37      748.68     13.02 o
   6   3   0      238.82      240.30      9.10 o
   7   3   0      143.28      112.51      7.62 o
   8   3   0        3.63       13.28      6.02 o
   9   3   0      130.11      139.50      8.15 o
  10   3   0      425.87      474.25     12.62 o
  11   3   0       87.49       75.93      8.72 o
  12   3   0      122.98      108.87      9.65 o
  13   3   0        0.37        4.10     10.77 o
   0   4   0     7724.24     8038.31     96.15 o
   1   4   0     1004.20      923.44     12.37 o
   2   4   0       90.28      122.15      5.30 o
   3   4   0     2418.72     2596.12     32.67 o
   4   4   0      504.23      433.39      9.15 o
   5   4   0     1167.69     1237.22     17.32 o
   6   4   0       57.68       49.51      7.69 o
   7   4   0      228.38      261.76     10.00 o
   8   4   0       64.48       56.28      8.14 o
   9   4   0       53.10       54.02      7.23 o
  10   4   0      154.51      141.97      8.75 o
  11   4   0        0.16       10.04      7.58 o
  12   4   0       39.70       28.45      8.82 o
  13   4   0        6.54        2.03     12.29 o
   0   5   0     1778.95     2034.34     26.64 o
   1   5   0     1139.26     1055.74     14.24 o
   2   5   0      469.58      493.21     10.16 o
   3   5   0      205.03      206.04      7.18 o
   4   5   0      303.22      282.29      8.10 o
   5   5   0     1117.02     1128.06     16.26 o
   6   5   0       98.37       92.45      8.53 o
   7   5   0      713.20      779.28     18.29 o
   8   5   0        0.55       -6.95      8.18 o
   9   5   0       24.14       20.43     12.33 o
  10   5   0       44.66       41.37      8.99 o
  11   5   0        1.03       -7.90      8.87 o
  12   5   0       77.47       58.87     13.65 o
   0   6   0      321.99      300.25      8.32 o
   1   6   0     2470.73     2468.57     28.46 o
   2   6   0      254.17      230.68      7.38 o
   3   6   0        0.80        0.50      9.57 o
   4   6   0     2309.26     2373.82     28.28 o
   5   6   0      287.24      275.68      8.73 o
   6   6   0      750.08      811.29     14.36 o
   7   6   0      835.82      818.26     47.38 o
   8   6   0       96.36       82.04     10.05 o
   9   6   0      215.04      246.66     20.55 o
  10   6   0       10.16        6.77     14.75 o
  11   6   0       10.33        8.47      9.15 o
  12   6   0        0.60       14.42     17.89 o
   0   7   0     1460.45     1533.03     21.81 o
   1   7   0     1022.83     1114.82     12.89 o
   2   7   0       23.13        8.80      4.73 o
   3   7   0       83.27       81.64      5.94 o
   4   7   0       15.59       18.05      5.17 o
   5   7   0      449.86      399.26     10.15 o
   6   7   0      320.33      355.27     10.42 o
   7   7   0      349.48      324.55     10.98 o
   8   7   0        0.58       -8.67      8.67 o
   9   7   0      359.52      384.88     16.31 o
  10   7   0       29.49       17.31     10.67 o
  11   7   0       66.96       65.11     12.05 o
  12   7   0       39.18       26.29     12.18 o
   0   8   0       38.67       62.08      5.02 o
   1   8   0     1894.24     2022.17     20.68 o
   2   8   0     1554.86     1532.32     20.38 o
   3   8   0      118.09      130.40      6.78 o
   4   8   0      803.08      806.62     13.92 o
   5   8   0      296.73      280.74      9.55 o
   6   8   0      382.95      360.66     10.91 o
   7   8   0       26.27       40.07      7.47 o
   8   8   0      159.74      182.72     12.59 o
   9   8   0        4.59        1.76      9.84 o
  10   8   0       20.28       10.34     10.88 o
  11   8   0       10.49       37.23     15.95 o
   0   9   0      501.49      486.89      9.73 o
   1   9   0      279.19      281.39      8.51 o
   2   9   0       56.52       65.04      6.78 o
   3   9   0      439.71      475.78     11.23 o
   4   9   0        0.13        4.71      5.85 o
   5   9   0       97.53       99.50     11.83 o
   6   9   0      846.90      897.38     19.41 o
   7   9   0       55.72       36.12      7.85 o
   8   9   0        1.63       -2.59      9.63 o
   9   9   0       23.70       17.13     10.53 o
  10   9   0      153.75      176.95     19.34 o
  11   9   0       96.23      126.19     18.86 o
   0  10   0       55.18       59.16      5.63 o
   1  10   0      357.12      318.28      7.64 o
   2  10   0      145.71      164.71      6.39 o
   3  10   0      780.92      761.28     14.30 o
   4  10   0      277.77      285.95     10.11 o
   5  10   0      179.41      193.48      9.18 o
   6  10   0       16.10       15.82      7.23 o
   7  10   0       90.31       91.29     11.22 o
   8  10   0       35.65       41.38     10.88 o
   9  10   0        7.94        5.80     14.02 o
  10  10   0       17.41       34.81     15.95 o
   0  11   0       93.41      115.66      8.69 o
   1  11   0        9.92       15.70      4.51 o
   2  11   0       12.28       27.75      4.98 o
   3  11   0     2190.91     2275.90     29.77 o
   4  11   0      271.71      272.44     10.58 o
   5  11   0      124.25      105.50      8.54 o
   6  11   0       26.54       23.47      7.61 o
   7  11   0       16.22        6.31     11.12 o
   8  11   0       27.28        8.22     14.02 o
   9  11   0       20.20       25.62     15.47 o
   0  12   0      177.81      145.40      7.44 o
   1  12   0       20.63       23.70      4.84 o
   2  12   0      150.53      148.38      7.75 o
   3  12   0      119.33      109.18      7.75 o
   4  12   0        1.00        2.91      7.15 o
   5  12   0      129.57      129.53     10.13 o
   6  12   0       58.09       52.48     10.53 o
   7  12   0        5.09        6.77     14.02 o
   8  12   0       12.48       23.21     14.99 o
   9  12   0        0.69      -14.99     14.99 o
   0  13   0      757.30      805.25     20.17 o
   1  13   0        0.92       -5.02      6.27 o
   2  13   0       14.23       25.49      6.71 o
   3  13   0        3.23        9.29      8.52 o
   4  13   0       21.84       28.84      9.42 o
   5  13   0      677.51      714.43     20.82 o
   6  13   0      134.45      105.88     16.44 o
   7  13   0        4.10      -13.05     13.05 o
   8  13   0        3.25       -5.32     14.99 o
   0  14   0      136.59      129.38     11.61 o
   1  14   0        4.91       -6.46      6.46 o
   2  14   0        3.48        1.98      6.80 o
   3  14   0       17.28       10.09      8.76 o
   4  14   0       97.14      124.74     16.92 o
   5  14   0        1.01       16.92     14.02 o
   6  14   0       27.03       27.07     14.99 o
   0  15   0       36.16       16.44     15.47 o
   1  15   0        3.60        7.62      8.36 o
   2  15   0        9.60        6.00      8.42 o
   3  15   0       17.35       18.93      8.72 o
   4  15   0        2.78        3.38     14.02 o
   0  16   0        7.32        5.32     15.95 o
   1  16   0       34.47       34.81     11.79 o
   2  16   0       16.88       44.32     17.89 o
 -13   1   1        0.09      -13.96     13.96 o
 -12   1   1      116.65       99.56      9.15 o
 -11   1   1       35.56       31.33     10.26 o
 -10   1   1      188.77      195.17      8.99 o
  -9   1   1       16.99       17.21      6.34 o
  -8   1   1     1251.54     1340.60     17.46 o
  -7   1   1      140.00      153.65      6.70 o
  -6   1   1       40.87       50.20      5.19 o
  -5   1   1       86.23       73.71      5.01 o
  -4   1   1      331.01      327.02     12.07 o
  -3   1   1     2452.81     2560.01     27.91 o
  -2   1   1     3039.91     3241.95     31.54 o
  -1   1   1      741.68      733.95     10.04 o
   0   1   1      440.94      460.38      4.48 o
   1   1   1      218.66      227.73      5.02 o
   2   1   1     4216.23     4559.01     47.45 o
   3   1   1     1802.63     1895.40     22.14 o
   4   1   1      137.16      211.04      6.48 o
   5   1   1      687.94      763.68     11.48 o
   6   1   1     1214.91     1134.58     14.98 o
   7   1   1      210.82      248.27      8.39 o
   8   1   1      392.04      440.17     10.93 o
   9   1   1      850.18      872.43     19.75 o
  10   1   1      280.84      272.24     10.39 o
  11   1   1       29.83       33.09      8.26 o
  12   1   1       19.38        5.73      8.50 o
  13   1   1        5.43        7.86      9.11 o
 -13   2   1       56.80       49.97     10.58 o
 -12   2   1        1.83       -4.59      7.83 o
 -11   2   1       33.19       20.05      8.16 o
 -10   2   1      175.51      170.02      8.82 o
  -9   2   1      558.94      512.76     14.16 o
  -8   2   1       11.49       15.91      5.72 o
  -7   2   1     3847.93     4037.52     39.46 o
  -6   2   1        2.19        7.51      4.83 o
  -5   2   1      295.87      322.10      9.02 o
  -4   2   1       51.75       64.43      5.16 o
  -3   2   1     1914.77     1814.74     21.12 o
  -2   2   1       97.67      122.20      7.66 o
  -1   2   1     3199.38     3047.61     32.17 o
   0   2   1    10907.79    10265.85     90.82 o
   1   2   1     7567.44     7455.89     80.06 o
   2   2   1      190.13      156.61      3.75 o
   3   2   1     5818.15     6013.29     62.62 o
   4   2   1     2885.82     3049.74     34.24 o
   5   2   1      372.75      397.05     10.22 o
   6   2   1      326.64      326.62      8.94 o
   7   2   1      616.39      597.57     13.82 o
   8   2   1       89.97       97.89      7.19 o
   9   2   1       39.66       48.60      7.30 o
  10   2   1        1.09       -2.71      7.17 o
  11   2   1       91.07       75.70      8.73 o
  12   2   1       41.73       55.54     12.21 o
  13   2   1       55.39       56.73      9.82 o
 -13   3   1       25.42        7.55      9.74 o
 -12   3   1        0.06       -7.66      9.56 o
 -11   3   1      182.40      191.04      9.71 o
 -10   3   1      824.00      783.09     15.53 o
  -9   3   1        0.53        1.76      6.15 o
  -8   3   1      304.05      294.80      9.84 o
  -7   3   1        5.58        7.76      9.01 o
  -6   3   1      320.45      290.24      9.48 o
  -5   3   1      405.02      379.11      9.38 o
  -4   3   1      307.16      367.22     20.45 o
  -3   3   1     2287.42     2179.36     24.84 o
  -2   3   1     2643.90     2703.32     29.48 o
  -1   3   1     6332.35     5723.48     50.31 o
   0   3   1     1636.97     1514.89     14.79 o
   1   3   1     1352.92     1503.05     17.30 o
   2   3   1     3969.52     3915.12     41.68 o
   3   3   1      899.56      921.43     12.68 o
   4   3   1     2186.86     2292.29     27.07 o
   5   3   1      937.65     1019.94     15.72 o
   6   3   1      911.70      934.26     15.63 o
   7   3   1       11.59       10.35      6.50 o
   8   3   1      449.61      501.89     11.59 o
   9   3   1        6.91        9.95      6.92 o
  10   3   1       22.33       30.27      7.69 o
  11   3   1        1.29        2.19      7.88 o
  12   3   1        8.03       -0.76      8.41 o
 -13   4   1        0.02       -3.00     11.79 o
 -12   4   1       29.16       16.08     11.42 o
 -11   4   1      184.05      201.72     14.16 o
 -10   4   1      208.00      188.24     10.67 o
  -9   4   1      129.04      119.07      8.92 o
  -8   4   1      391.68      423.43     14.84 o
  -7   4   1        3.42        2.28      7.34 o
  -6   4   1       41.45       53.14      7.50 o
  -5   4   1     4688.92     4892.31     53.30 o
  -4   4   1     2855.01     2863.44     32.47 o
  -3   4   1     3650.26     3468.78     37.96 o
  -2   4   1      428.57      373.15      8.00 o
  -1   4   1        8.49       14.11      4.17 o
   0   4   1     3590.10     3534.86     31.24 o
   1   4   1       38.12       77.31      6.71 o
   2   4   1     1243.06     1164.54     14.76 o
   3   4   1      100.97      115.48      5.19 o
   4   4   1       72.70       81.85      5.48 o
   5   4   1      534.23      576.93     27.07 o
   6   4   1       24.00       40.94      6.41 o
   7   4   1       49.51       45.69      7.06 o
   8   4   1      420.44      434.10     13.23 o
   9   4   1        2.97        2.41      6.80 o
  10   4   1      300.27      339.91     11.68 o
  11   4   1        2.92        8.99      8.09 o
  12   4   1       94.27      101.95      9.92 o
 -13   5   1       12.43       25.97     12.18 o
 -12   5   1      142.33      111.84     13.13 o
 -11   5   1        6.63        5.17     11.20 o
 -10   5   1       21.75       24.28      9.83 o
  -9   5   1      279.25      269.13     13.42 o
  -8   5   1        1.21        3.00      8.12 o
  -7   5   1       32.40       36.87      8.18 o
  -6   5   1       85.95      122.29      7.07 o
  -5   5   1     2123.36     2152.18     26.33 o
  -4   5   1       11.14       12.75      4.83 o
  -3   5   1      204.53      114.55      6.28 o
  -2   5   1      216.22      211.24      6.97 o
  -1   5   1       71.43       53.24      6.56 o
   0   5   1     1142.98     1027.00      9.96 o
   1   5   1        4.02        8.72      4.33 o
   2   5   1      233.38      243.31      7.21 o
   3   5   1        2.85        8.23      4.33 o
   4   5   1        8.30        6.41      4.55 o
   5   5   1     2093.54     2134.87     32.65 o
   6   5   1      237.21      221.96     10.58 o
   7   5   1       75.17       56.94      8.87 o
   8   5   1      914.06      928.71     21.19 o
   9   5   1        0.10       -9.29      9.29 o
  10   5   1      184.60      234.64     11.79 o
  11   5   1      426.94      420.35     15.40 o
  12   5   1        1.59      -12.16     13.24 o
 -12   6   1        0.85        4.50     17.41 o
 -11   6   1      112.10      113.36     12.73 o
 -10   6   1      163.60      168.03     12.94 o
  -9   6   1       71.55       69.88     15.47 o
  -8   6   1      143.62      157.75     10.92 o
  -7   6   1      144.01      153.82      8.18 o
  -6   6   1     1487.26     1638.44     22.14 o
  -5   6   1       27.72       19.39      7.42 o
  -4   6   1       24.84       27.05      5.11 o
  -3   6   1     4431.66     4363.60     47.72 o
  -2   6   1      186.62      199.29      7.25 o
  -1   6   1     4558.34     4668.69     42.39 o
   0   6   1      157.29      130.68      4.00 o
   1   6   1        9.33       14.33      4.55 o
   2   6   1        4.56       -2.46      7.99 o
   3   6   1     1902.33     1926.22     23.33 o
   4   6   1       37.72       58.00      5.33 o
   5   6   1      106.73      116.82      6.61 o
   6   6   1      500.01      431.84     17.89 o
   7   6   1       38.61       39.86      8.81 o
   8   6   1       29.82       44.96     12.09 o
   9   6   1        4.92       -0.99      9.63 o
  10   6   1        0.86        1.33     10.53 o
  11   6   1       69.16       41.08     11.39 o
  12   6   1        0.09        1.41     10.19 o
 -12   7   1       38.65       48.38     12.39 o
 -11   7   1      229.86      219.98     19.82 o
 -10   7   1        9.96       27.92     10.67 o
  -9   7   1        0.86        8.89      9.50 o
  -8   7   1       21.17       18.50      9.21 o
  -7   7   1       13.59        2.93      6.45 o
  -6   7   1      477.73      488.71     16.16 o
  -5   7   1       44.85       37.66      5.95 o
  -4   7   1        3.05        6.89      6.47 o
  -3   7   1      224.09      221.31      8.17 o
  -2   7   1        2.29        3.67      4.73 o
  -1   7   1     5309.00     5706.82     51.65 o
   0   7   1        0.82        2.39      3.06 o
   1   7   1        0.54        2.38      4.55 o
   2   7   1        0.05        1.89      4.45 o
   3   7   1     1752.57     1811.83     22.77 o
   4   7   1      243.59      236.77      8.17 o
   5   7   1      529.05      506.10     19.92 o
   6   7   1       75.34       76.92      6.94 o
   7   7   1      142.87      172.36     11.42 o
   8   7   1        0.05        7.03      9.29 o
   9   7   1       31.03       31.43     10.19 o
  10   7   1        0.38      -10.45     10.45 o
  11   7   1       87.15       93.75     11.11 o
 -11   8   1      103.57       99.60     17.41 o
 -10   8   1        0.16        0.97     13.05 o
  -9   8   1        6.24        3.13     13.54 o
  -8   8   1      253.45      254.71     10.96 o
  -7   8   1      204.07      227.42      9.84 o
  -6   8   1     1065.32     1103.27     17.66 o
  -5   8   1      159.19      190.35      9.99 o
  -4   8   1      342.67      338.85      9.74 o
  -3   8   1      163.25      157.26      7.07 o
  -2   8   1       36.27       39.88      5.58 o
  -1   8   1        0.61        3.76      3.92 o
   0   8   1      352.65      350.87      6.07 o
   1   8   1       22.00       18.46      3.69 o
   2   8   1      167.31      197.88      7.50 o
   3   8   1      191.04      200.60      7.58 o
   4   8   1      282.96      286.07      8.96 o
   5   8   1      393.18      403.12     10.58 o
   6   8   1      181.09      187.21      8.45 o
   7   8   1      208.83      175.70     11.91 o
   8   8   1      105.18      115.27     13.05 o
   9   8   1        0.14       -1.84     10.05 o
  10   8   1       18.64       21.10     11.70 o
  11   8   1      101.86      103.75     13.90 o
 -11   9   1       15.41       12.09     15.47 o
 -10   9   1      236.48      222.40     19.82 o
  -9   9   1      110.78      111.68     16.44 o
  -8   9   1        1.02       -8.26     10.04 o
  -7   9   1       13.65        8.65      7.23 o
  -6   9   1       45.41       36.36      6.97 o
  -5   9   1      599.72      614.00     15.62 o
  -4   9   1      323.53      293.49     11.05 o
  -3   9   1       93.61      106.14      9.75 o
  -2   9   1      737.46      754.78     11.02 o
  -1   9   1        6.09        0.48      5.09 o
   0   9   1      361.05      348.70      7.65 o
   1   9   1       10.51       10.88      3.79 o
   2   9   1      267.74      275.79      8.87 o
   3   9   1        3.96        2.86      5.53 o
   4   9   1      131.90      152.36      7.74 o
   5   9   1     1390.28     1326.97     30.58 o
   6   9   1      178.62      177.32      8.87 o
   7   9   1       44.59       32.24      9.76 o
   8   9   1      267.74      277.75     28.77 o
   9   9   1       43.49       27.60     11.01 o
  10   9   1      112.85      124.63     13.77 o
 -10  10   1       38.11       41.58     15.47 o
  -9  10   1       46.74       61.88     15.47 o
  -8  10   1      114.90      111.68     16.44 o
  -7  10   1       28.13       26.23      7.86 o
  -6  10   1      355.58      385.79     17.77 o
  -5  10   1      969.54      961.09     16.90 o
  -4  10   1      201.05      209.12      9.01 o
  -3  10   1      503.31      473.68     15.36 o
  -2  10   1      232.34      236.62      7.42 o
  -1  10   1      264.87      260.11      7.51 o
   0  10   1        8.36        1.23      3.50 o
   1  10   1       75.61       92.52      4.83 o
   2  10   1        7.63       14.48      5.17 o
   3  10   1       11.89        2.49      5.93 o
   4  10   1       38.04       42.06      7.41 o
   5  10   1      123.21      124.52     11.80 o
   6  10   1      112.24      108.99     10.92 o
   7  10   1       14.13        6.99      9.76 o
   8  10   1       70.74       70.10     11.70 o
   9  10   1      150.59      121.56     14.99 o
  10  10   1       70.89       47.86     16.92 o
 -10  11   1       64.44       43.03     16.92 o
  -9  11   1        0.23       10.15     14.50 o
  -8  11   1       10.20       -6.29     13.05 o
  -7  11   1      165.87      191.74     20.55 o
  -6  11   1        3.94        0.36      7.25 o
  -5  11   1      117.18      118.44     12.76 o
  -4  11   1       94.00      101.42      8.86 o
  -3  11   1      408.36      402.58      9.73 o
  -2  11   1      581.10      551.38     10.23 o
  -1  11   1      415.15      388.08     11.79 o
   0  11   1        0.00       -3.63      3.63 o
   1  11   1      368.53      379.74      7.88 o
   2  11   1        0.03        2.53      4.53 o
   3  11   1       18.79       30.44      6.93 o
   4  11   1     3629.80     3763.84     44.75 o
   5  11   1      132.76      138.95     11.42 o
   6  11   1        0.04       -9.40      9.40 o
   7  11   1       25.34       27.93     10.67 o
   8  11   1       27.51       31.07     11.14 o
   9  11   1       99.57       92.83     17.41 o
  -9  12   1        0.04       -7.25     14.99 o
  -8  12   1        3.60      -14.02     14.02 o
  -7  12   1      162.20      184.20     18.37 o
  -6  12   1      186.46      198.85     12.64 o
  -5  12   1       36.96       58.56      8.27 o
  -4  12   1       17.01        9.89      5.65 o
  -3  12   1       15.91       15.44      5.48 o
  -2  12   1      149.83      155.33      7.03 o
  -1  12   1       25.45       27.16      5.08 o
   0  12   1      195.31      169.70      6.54 o
   1  12   1      218.59      203.79      8.43 o
   2  12   1       13.41        9.51      7.26 o
   3  12   1      171.21      182.60      9.65 o
   4  12   1       48.85       43.83      9.31 o
   5  12   1       55.23       59.15     10.53 o
   6  12   1       13.11       21.18     10.19 o
   7  12   1        0.15      -10.10     10.10 o
   8  12   1      128.74      134.89     18.37 o
  -8  13   1        0.15       -7.74     14.50 o
  -7  13   1      409.13      434.16     25.14 o
  -6  13   1      355.25      389.20     23.69 o
  -5  13   1       16.76       23.59     16.92 o
  -4  13   1       32.83       35.12      6.96 o
  -3  13   1       77.51      111.63      8.09 o
  -2  13   1      416.13      434.86     10.16 o
  -1  13   1      475.34      488.74     14.70 o
   0  13   1        2.65        6.03      6.40 o
   1  13   1        0.89        2.21      6.32 o
   2  13   1       68.16       55.23      7.19 o
   3  13   1      202.19      242.76     10.56 o
   4  13   1        0.51        2.24      9.70 o
   5  13   1       16.99       15.68     10.05 o
   6  13   1       12.66        5.16     10.53 o
  -7  14   1       55.80       79.29     17.41 o
  -6  14   1       71.24       92.83     16.92 o
  -5  14   1        1.01      -10.15     10.15 o
  -4  14   1       15.27       10.99      9.74 o
  -3  14   1       13.94       11.99      9.90 o
  -2  14   1      143.33      171.88     14.53 o
  -1  14   1        2.37       11.14      8.43 o
   0  14   1      109.05       91.80     15.48 o
   1  14   1      104.02      121.49      9.82 o
   2  14   1      125.31      113.41      8.29 o
   3  14   1        0.16       -0.41     20.06 o
   4  14   1       11.64       21.27     15.95 o
   5  14   1      219.61      231.58     21.76 o
  -5  15   1        5.89       17.41     14.99 o
  -4  15   1        9.16       -5.25     10.08 o
  -3  15   1       15.20       11.02     10.24 o
  -2  15   1       12.62       13.13     13.92 o
  -1  15   1        5.96       11.61      8.54 o
   0  15   1       22.82       15.96     10.82 o
   1  15   1       17.28       29.38      8.70 o
   2  15   1       10.88       15.81      8.90 o
   3  15   1       23.97       37.20     15.23 o
   4  15   1       19.25        8.22     18.37 o
  -2  16   1       16.77       26.73      9.16 o
  -1  16   1       41.87       45.05     13.01 o
   0  16   1        0.06       10.61      8.99 o
   1  16   1        0.34       -7.45     10.88 o
 -13   0   2        1.16      -11.12     15.95 o
 -12   0   2       15.30        2.04     10.88 o
 -11   0   2      134.06      142.98     13.78 o
 -10   0   2        3.61        8.46     13.78 o
  -9   0   2      163.03      179.76     11.60 o
  -8   0   2     9069.61     9367.01    120.68 o
  -7   0   2     1250.88     1372.60     31.18 o
  -6   0   2     3914.86     3439.35     46.84 o
  -5   0   2     1251.45     1203.85     19.66 o
  -4   0   2     1348.19     1471.86     21.71 o
  -3   0   2    11408.77    10983.64    147.46 o
  -2   0   2     3387.06     3105.12     28.37 o
  -1   0   2       19.93       15.47      4.83 o
   0   0   2     7303.31     7294.10     73.73 o
   1   0   2    15049.27    15647.62    160.46 o
   2   0   2    45323.73    47788.04    590.24 o
   3   0   2     4997.17     5507.67     70.77 o
   4   0   2      351.09      275.58     10.94 o
   5   0   2     3125.63     3471.35     48.83 o
   6   0   2      119.62      174.66     34.57 o
   7   0   2      175.42      189.13     11.36 o
   8   0   2      898.51      842.86     20.50 o
   9   0   2       19.54       22.79     10.08 o
  10   0   2       89.95       91.48     15.95 o
  11   0   2       11.34        8.19     11.61 o
  12   0   2        1.85        4.77     14.26 o
 -13   1   2        3.99      -11.22     11.22 o
 -12   1   2        0.00       12.84      9.64 o
 -11   1   2       90.50       80.51      8.08 o
 -10   1   2       69.20       72.61      7.43 o
  -9   1   2      184.30      223.30      8.27 o
  -8   1   2        9.32       -5.31      5.31 o
  -7   1   2      334.82      363.99      8.76 o
  -6   1   2      233.05      208.10      6.91 o
  -5   1   2      427.04      483.41      8.40 o
  -4   1   2      120.09      129.70      4.83 o
  -3   1   2     7496.10     7787.16     85.21 o
  -2   1   2      422.64      307.45      4.92 o
  -1   1   2      127.84       93.20     13.54 o
   0   1   2     7298.55     6943.53     72.20 o
   1   1   2     1741.48     1548.50     21.35 o
   2   1   2    29557.29    31143.91    313.84 o
   3   1   2      558.23      554.99     10.23 o
   4   1   2     3270.53     3628.59     34.69 o
   5   1   2     3145.43     3312.08     32.75 o
   6   1   2      297.96      296.53      8.94 o
   7   1   2      551.85      557.68     11.53 o
   8   1   2     1150.38     1178.07     17.22 o
   9   1   2       92.34       94.78      8.09 o
  10   1   2        2.44        0.92      7.53 o
  11   1   2        0.11        1.20      8.02 o
  12   1   2       76.90       82.79      9.69 o
 -13   2   2      163.84      151.87     14.36 o
 -12   2   2      100.73      119.31     10.50 o
 -11   2   2      275.82      314.83     12.28 o
 -10   2   2        6.64       12.73      6.52 o
  -9   2   2      174.90      162.35      7.73 o
  -8   2   2       40.30       21.78      6.35 o
  -7   2   2      227.28      272.36      8.28 o
  -6   2   2     1887.76     2080.76     22.93 o
  -5   2   2      130.62      164.52      6.60 o
  -4   2   2       18.95       38.09      5.01 o
  -3   2   2     4510.00     4668.58     49.27 o
  -2   2   2    16807.41    16235.55    217.24 o
  -1   2   2     1364.08     1305.11     14.41 o
   0   2   2     6526.82     6375.71     72.90 o
   1   2   2      944.39      848.79     11.16 o
   2   2   2     8554.93     8485.41     86.62 o
   3   2   2     3603.46     3762.98     40.75 o
   4   2   2      373.48      350.08     11.07 o
   5   2   2      145.59      206.16      9.87 o
   6   2   2      166.83      205.73      7.43 o
   7   2   2      254.81      233.22     11.99 o
   8   2   2       73.27       49.98      7.04 o
   9   2   2      209.83      233.87     13.92 o
  10   2   2       48.81       35.64      7.84 o
  11   2   2        1.74       -7.77      7.77 o
  12   2   2       33.99       36.09      9.23 o
 -13   3   2       45.92       40.28     11.95 o
 -12   3   2       83.65      111.44     10.32 o
 -11   3   2      102.38      125.20     10.19 o
 -10   3   2       91.24       94.59      7.84 o
  -9   3   2      304.70      301.64      9.84 o
  -8   3   2       29.68       33.33      5.85 o
  -7   3   2        0.28       10.85      5.94 o
  -6   3   2      296.29      323.66     17.16 o
  -5   3   2      485.30      449.40      9.77 o
  -4   3   2      576.86      560.68     10.68 o
  -3   3   2    11991.66    12121.38    124.32 o
  -2   3   2    10812.75    10651.76    109.16 o
  -1   3   2      132.50      146.46      5.02 o
   0   3   2     1571.15     1460.08     14.93 o
   1   3   2      931.97      781.53     13.32 o
   2   3   2     5820.11     5687.91     72.30 o
   3   3   2     4383.68     4391.30     47.08 o
   4   3   2      555.57      583.05     11.53 o
   5   3   2     2853.66     3131.29     36.29 o
   6   3   2       48.07       31.05      7.32 o
   7   3   2        7.71        5.62      6.21 o
   8   3   2      124.32      109.63      7.84 o
   9   3   2      764.46      788.79     15.04 o
  10   3   2      262.52      211.53     12.84 o
  11   3   2       93.69       99.47      9.48 o
  12   3   2       17.42       13.13      8.93 o
 -13   4   2      283.00      265.48     16.56 o
 -12   4   2       22.37       20.48     11.08 o
 -11   4   2       31.16       33.44     15.47 o
 -10   4   2       78.22       71.00      8.83 o
  -9   4   2      539.41      533.70     13.39 o
  -8   4   2       42.50       44.79      8.53 o
  -7   4   2      930.84      985.07     26.59 o
  -6   4   2      159.35      175.84      7.53 o
  -5   4   2       66.47       51.13      5.67 o
  -4   4   2     1564.00     1725.81     22.84 o
  -3   4   2        0.40       -4.03      4.17 o
  -2   4   2        0.30       -0.04      4.05 o
  -1   4   2        2.50        5.79      5.16 o
   0   4   2        9.72       17.35      3.63 o
   1   4   2        4.36        6.30      4.95 o
   2   4   2      288.50      272.72      7.74 o
   3   4   2      130.31      131.36      5.16 o
   4   4   2      340.33      297.62     10.92 o
   5   4   2        0.21        4.57      8.14 o
   6   4   2        0.09       10.25      7.16 o
   7   4   2      214.14      235.64      9.95 o
   8   4   2      185.01      159.13      9.62 o
   9   4   2       72.26       84.66      9.77 o
  10   4   2       13.58        3.08      7.59 o
  11   4   2        0.18        3.97      8.23 o
  12   4   2        0.09       -5.04      8.76 o
 -13   5   2      101.11      102.35     13.77 o
 -12   5   2        3.24       -9.27     19.10 o
 -11   5   2        3.92        2.59     10.05 o
 -10   5   2      734.17      706.44     16.17 o
  -9   5   2      134.01      156.72     17.65 o
  -8   5   2      137.53      143.70     10.42 o
  -7   5   2      467.47      476.63     11.52 o
  -6   5   2       78.06       89.42      7.40 o
  -5   5   2      537.03      564.10     11.17 o
  -4   5   2       19.65       22.43      5.01 o
  -3   5   2      851.72      962.69     13.85 o
  -2   5   2     4546.38     4852.13     51.88 o
  -1   5   2      454.12      527.68      8.72 o
   0   5   2      462.21      456.26      8.44 o
   1   5   2        6.49       14.16      5.44 o
   2   5   2      309.00      273.40      6.85 o
   3   5   2     1762.56     1859.51     26.08 o
   4   5   2        0.12       -2.95      6.13 o
   5   5   2      625.57      642.73     15.53 o
   6   5   2       58.28       42.19     12.09 o
   7   5   2       32.67       25.66      8.81 o
   8   5   2       73.74       56.50     13.05 o
   9   5   2       99.94      101.26      9.71 o
  10   5   2      131.67      148.91     11.03 o
  11   5   2        1.35      -17.13     17.13 o
  12   5   2        0.35        4.31     10.36 o
 -12   6   2      186.40      184.32     14.45 o
 -11   6   2       63.73       50.71     10.88 o
 -10   6   2      343.15      322.48     20.79 o
  -9   6   2       31.59       35.07      9.50 o
  -8   6   2        3.60        8.34     10.15 o
  -7   6   2      207.63      208.16      8.92 o
  -6   6   2        0.09        3.82      7.28 o
  -5   6   2      627.82      711.94     17.94 o
  -4   6   2       45.62       46.46      5.48 o
  -3   6   2     1545.96     1558.98     20.00 o
  -2   6   2      825.92      604.38     11.63 o
  -1   6   2     3384.73     3508.85     32.93 o
   0   6   2      577.88      515.57      6.63 o
   1   6   2     1980.08     1809.22     24.51 o
   2   6   2      104.25      129.32      5.54 o
   3   6   2     1112.68     1127.37     15.75 o
   4   6   2       24.37       27.71      4.80 o
   5   6   2        1.07        5.12     14.75 o
   6   6   2      128.68      129.89     10.05 o
   7   6   2      130.81      102.60     10.39 o
   8   6   2        4.32        3.16     13.30 o
   9   6   2       94.17       95.71     27.32 o
  10   6   2       37.92       19.93      9.43 o
  11   6   2        5.06        8.34      9.95 o
 -12   7   2        2.36        5.36     11.01 o
 -11   7   2       75.02       43.51     15.47 o
 -10   7   2      123.88      102.50     15.47 o
  -9   7   2      172.89      176.88     12.10 o
  -8   7   2      158.72      171.46      9.38 o
  -7   7   2      397.14      382.12     11.44 o
  -6   7   2      937.34      903.89     15.54 o
  -5   7   2       29.16       40.23      5.95 o
  -4   7   2     1202.18     1242.40     20.77 o
  -3   7   2        5.81       16.85      5.11 o
  -2   7   2     1675.79     1664.05     23.40 o
  -1   7   2     2839.69     2846.10     27.69 o
   0   7   2     1057.84     1114.02     11.17 o
   1   7   2      883.50      765.46     12.34 o
   2   7   2      841.87      802.46     12.55 o
   3   7   2     1261.36     1310.43     17.69 o
   4   7   2      269.87      290.80      8.26 o
   5   7   2      184.30      168.40      7.53 o
   6   7   2      273.52      253.06     12.47 o
   7   7   2       43.18       41.71     10.39 o
   8   7   2      164.25      182.35     12.45 o
   9   7   2       82.06       81.49     11.76 o
  10   7   2       11.42       24.49     11.27 o
  11   7   2       64.07       75.30     17.35 o
 -12   8   2       83.82       87.55     13.13 o
 -11   8   2       50.35       47.38     15.95 o
 -10   8   2      848.51      787.58     29.98 o
  -9   8   2      293.56      323.44     21.27 o
  -8   8   2      156.78      166.63     10.30 o
  -7   8   2       83.23       93.37      8.09 o
  -6   8   2      430.82      462.39     11.89 o
  -5   8   2        2.98       -0.49      5.67 o
  -4   8   2       96.88      133.14      7.25 o
  -3   8   2      103.23      111.26      6.97 o
  -2   8   2        8.37       -1.13      4.03 o
  -1   8   2     1100.44     1265.49     14.92 o
   0   8   2      110.18      135.53      4.31 o
   1   8   2      889.35      916.99     12.69 o
   2   8   2      466.89      490.47     11.57 o
   3   8   2      218.43      205.75      8.84 o
   4   8   2       37.27       43.67      5.60 o
   5   8   2      341.13      326.63      9.79 o
   6   8   2      263.04      305.43     18.13 o
   7   8   2        0.54        8.98      9.15 o
   8   8   2      242.29      239.48     13.62 o
   9   8   2       86.33       90.74     12.25 o
  10   8   2      191.64      164.82     36.26 o
 -11   9   2      232.28      257.69     21.27 o
 -10   9   2      112.17       80.26     16.44 o
  -9   9   2       14.69        2.32      9.55 o
  -8   9   2       83.88       73.90     10.39 o
  -7   9   2      203.88      231.35     10.23 o
  -6   9   2      299.05      332.37     10.98 o
  -5   9   2      136.01      163.29      8.37 o
  -4   9   2      682.41      664.50     13.30 o
  -3   9   2       24.74       34.53      6.45 o
  -2   9   2        8.73       14.84      4.45 o
  -1   9   2        0.02       -3.06      4.31 o
   0   9   2        9.25        7.65      3.29 o
   1   9   2       82.40       99.13      5.61 o
   2   9   2       66.10       67.11      7.16 o
   3   9   2      690.18      630.93     12.34 o
   4   9   2     2221.19     2293.46     28.69 o
   5   9   2      304.08      266.90     12.82 o
   6   9   2        0.77       -7.14      8.67 o
   7   9   2      354.24      401.52     58.98 o
   8   9   2        2.60       16.43     10.32 o
   9   9   2        6.52        0.99     10.80 o
  10   9   2       23.22       32.79     22.72 o
 -11  10   2        1.31      -14.50     14.50 o
 -10  10   2       16.88       -2.42     14.99 o
  -9  10   2        0.13        0.13      9.90 o
  -8  10   2       41.74       61.87     10.42 o
  -7  10   2       98.75      101.58     10.76 o
  -6  10   2       91.36      106.94      8.55 o
  -5  10   2      101.16      133.55     10.00 o
  -4  10   2       68.94       56.08      7.16 o
  -3  10   2      154.78      148.86      6.49 o
  -2  10   2     1110.07     1113.50     14.60 o
  -1  10   2     1119.93     1091.04     14.35 o
   0  10   2       63.77       69.14      4.18 o
   1  10   2       73.24       69.80      4.36 o
   2  10   2      103.31       95.38      8.63 o
   3  10   2      285.93      345.67     17.89 o
   4  10   2       14.32       20.84      6.31 o
   5  10   2      300.41      292.38     14.50 o
   6  10   2      128.10      103.26     11.08 o
   7  10   2       97.10      104.15     11.91 o
   8  10   2        0.25       -5.83     14.26 o
   9  10   2        8.69        9.40     14.02 o
 -10  11   2       46.77       61.40     16.44 o
  -9  11   2        0.03        7.25     14.02 o
  -8  11   2       50.31       39.10     11.85 o
  -7  11   2        0.94       24.42      9.57 o
  -6  11   2        9.59       12.57     13.54 o
  -5  11   2      106.47       85.77     10.08 o
  -4  11   2        3.09       -0.71      6.69 o
  -3  11   2      181.24      200.78      7.57 o
  -2  11   2       19.11       27.97      5.46 o
  -1  11   2      501.39      453.04      9.62 o
   0  11   2        6.37       -3.42      4.55 o
   1  11   2       36.21       54.17      6.17 o
   2  11   2      404.93      373.12      9.85 o
   3  11   2      501.77      542.80     12.90 o
   4  11   2      685.74      716.54     19.30 o
   5  11   2      644.80      670.05     19.30 o
   6  11   2       80.21       84.87     11.08 o
   7  11   2       10.70       11.01     20.55 o
   8  11   2        3.99        6.77     17.41 o
   9  11   2        3.99      -17.89     17.89 o
  -9  12   2       68.21       92.83     17.41 o
  -8  12   2       10.57       16.92     14.50 o
  -7  12   2        0.54        7.85      9.74 o
  -6  12   2      213.01      265.07     13.84 o
  -5  12   2       81.47       54.77     10.08 o
  -4  12   2        3.39        0.57      6.25 o
  -3  12   2        1.31        9.76      6.16 o
  -2  12   2      371.94      323.47      9.15 o
  -1  12   2      571.91      539.56     10.77 o
   0  12   2        6.59        4.49      5.00 o
   1  12   2        0.07        7.02      5.93 o
   2  12   2        4.06        7.81      6.09 o
   3  12   2      282.41      248.14     11.03 o
   4  12   2       32.53       38.81      9.84 o
   5  12   2       44.37       77.10     20.79 o
   6  12   2       12.56        5.32     14.99 o
   7  12   2       98.27      101.53     19.34 o
   8  12   2       35.67       72.52     19.82 o
  -8  13   2        7.38       12.09     14.99 o
  -7  13   2        4.38       24.17     14.50 o
  -6  13   2      227.81      259.68     14.02 o
  -5  13   2       83.01       61.70      7.83 o
  -4  13   2        0.09        1.90      6.54 o
  -3  13   2      909.54      875.50     16.08 o
  -2  13   2      191.67      185.92      8.84 o
  -1  13   2      145.00      155.66      8.86 o
   0  13   2        1.25       -8.50      8.94 o
   1  13   2        2.29        2.26      7.40 o
   2  13   2      340.99      345.74     12.30 o
   3  13   2        8.20        9.26     10.53 o
   4  13   2       67.43       57.53     16.44 o
   5  13   2       31.41       25.62     15.95 o
   6  13   2       22.93       47.86     17.41 o
   7  13   2        7.40       -9.67     16.92 o
  -7  14   2        0.00      -13.54     14.50 o
  -6  14   2        0.06        5.38      8.45 o
  -5  14   2        0.18       -7.03      7.03 o
  -4  14   2      145.92      126.46      8.95 o
  -3  14   2       26.06       27.78      7.25 o
  -2  14   2      120.94      103.56      8.21 o
  -1  14   2       46.86       36.70      8.54 o
   0  14   2      195.51      225.04     11.12 o
   1  14   2        5.53        0.74      7.96 o
   2  14   2      122.47      116.85     12.94 o
   3  14   2        0.02       -1.20     10.73 o
   4  14   2        1.38      -11.42     11.42 o
   5  14   2       96.58       65.75     17.89 o
   6  14   2       60.82       53.67     18.37 o
  -5  15   2       30.02       30.21     15.71 o
  -4  15   2        0.03        1.23     10.39 o
  -3  15   2        2.73      -10.05     10.05 o
  -2  15   2        0.68       -8.34      8.34 o
  -1  15   2        9.24       12.62      8.56 o
   0  15   2       54.86       70.54     12.18 o
   1  15   2       46.63       52.22     11.76 o
   2  15   2       47.77       61.51     16.20 o
   3  15   2       26.07       35.55     12.29 o
   4  15   2       48.11       76.65     13.66 o
  -2  16   2       27.13       48.55      9.76 o
  -1  16   2        5.40       -0.62     12.85 o
   0  16   2        7.25       10.84      9.10 o
   1  16   2       12.20       13.03     22.24 o
 -14   1   3        0.02        6.04     11.62 o
 -13   1   3        0.90       -5.00     10.76 o
 -12   1   3        5.42        3.22     12.33 o
 -11   1   3        0.01       -7.63      7.63 o
 -10   1   3      305.20      301.82      9.97 o
  -9   1   3      275.17      274.15      9.12 o
  -8   1   3       99.31      125.98      6.34 o
  -7   1   3     1082.34     1079.73     14.31 o
  -6   1   3       91.70       92.47      5.13 o
  -5   1   3     1583.46     1658.89     17.34 o
  -4   1   3     5168.91     5472.31     49.69 o
  -3   1   3     1527.94     1690.28     16.69 o
  -2   1   3    37472.35    36457.66    611.20 o
  -1   1   3       41.57       54.11      2.77 o
   0   1   3     2230.89     1851.40     14.25 o
   1   1   3       20.74       46.06      2.87 o
   2   1   3     3932.91     3988.38     37.70 o
   3   1   3      266.63      262.16      8.69 o
   4   1   3     2312.08     2434.64     24.90 o
   5   1   3      398.03      358.96      8.93 o
   6   1   3      564.97      651.21     11.77 o
   7   1   3       21.68       12.59      6.31 o
   8   1   3      311.14      317.24     10.60 o
   9   1   3        1.43       -4.38      8.23 o
  10   1   3      144.08      113.80      9.18 o
  11   1   3      194.38      229.31     11.17 o
  12   1   3       28.79       29.17      9.48 o
 -13   2   3      254.21      277.40     15.89 o
 -12   2   3        5.25      -10.08     10.08 o
 -11   2   3      673.10      624.21     17.65 o
 -10   2   3       10.03       22.57      6.45 o
  -9   2   3       58.69       67.33      6.46 o
  -8   2   3      167.00      157.48      6.77 o
  -7   2   3      228.17      226.32      7.23 o
  -6   2   3      846.31     1010.85     14.70 o
  -5   2   3       10.31       30.65      5.04 o
  -4   2   3        0.57        2.42      4.42 o
  -3   2   3      902.00      868.91     10.01 o
  -2   2   3    15332.41    14574.77    149.16 o
  -1   2   3     8501.03     8112.20     62.37 o
   0   2   3      194.68      137.99      5.34 o
   1   2   3     1147.80     1072.05     27.84 o
   2   2   3      580.66      611.79     13.74 o
   3   2   3     1673.07     1488.49     18.98 o
   4   2   3     1025.51     1182.82     16.92 o
   5   2   3      154.68      165.28      7.88 o
   6   2   3       91.36       89.68      6.50 o
   7   2   3      259.76      265.67      9.22 o
   8   2   3     1576.67     1615.10     21.27 o
   9   2   3      110.60      120.93     13.98 o
  10   2   3        0.00       -6.23      7.65 o
  11   2   3       33.13       34.46      9.03 o
  12   2   3      133.11      122.19     10.75 o
 -13   3   3       67.55       74.97     12.64 o
 -12   3   3      160.79      131.50     16.20 o
 -11   3   3      669.52      609.83     47.86 o
 -10   3   3      106.74      102.55      8.88 o
  -9   3   3      171.70      171.16      8.92 o
  -8   3   3      228.87      245.38      9.19 o
  -7   3   3      456.19      418.08     12.65 o
  -6   3   3      294.73      316.17      9.08 o
  -5   3   3     2314.55     2405.09     28.16 o
  -4   3   3      257.78      197.07      7.05 o
  -3   3   3        0.38        3.05      3.21 o
  -2   3   3      145.71      142.04      6.28 o
  -1   3   3       60.61       54.90      3.75 o
   0   3   3     2863.55     2618.94     29.38 o
   1   3   3      176.87      162.74     12.12 o
   2   3   3     1083.48     1227.08     19.38 o
   3   3   3     1057.29     1223.60     17.08 o
   4   3   3      612.56      732.95     12.93 o
   5   3   3       93.47       91.50      7.26 o
   6   3   3      498.54      513.82     17.86 o
   7   3   3       77.94       77.17      7.00 o
   8   3   3       60.34       63.24      7.59 o
   9   3   3      472.93      484.92     13.12 o
  10   3   3       52.53       68.62      8.57 o
  11   3   3      132.96      129.38     10.19 o
  12   3   3        0.51       -1.40      9.15 o
 -13   4   3       37.97       33.21     11.76 o
 -12   4   3       78.21      106.89     18.13 o
 -11   4   3       40.90       41.73     21.51 o
 -10   4   3      155.06      172.86     11.95 o
  -9   4   3      174.87      184.24     13.55 o
  -8   4   3       77.47       64.16      8.71 o
  -7   4   3      605.12      600.74     12.36 o
  -6   4   3      537.02      520.60     10.96 o
  -5   4   3     1077.74     1091.15     15.61 o
  -4   4   3     1687.85     1692.41     20.89 o
  -3   4   3      646.99      649.85     10.55 o
  -2   4   3     4053.69     4194.23     44.87 o
  -1   4   3       62.84       52.37      3.88 o
   0   4   3      830.13      795.74      9.96 o
   1   4   3     1302.54     1218.92     16.04 o
   2   4   3      805.94      762.43     14.50 o
   3   4   3      121.82      113.70      7.30 o
   4   4   3     1124.78     1157.14     16.92 o
   5   4   3     1123.91     1082.74     17.01 o
   6   4   3      369.83      347.77     11.14 o
   7   4   3      574.19      579.17     14.03 o
   8   4   3       63.28       67.52      7.60 o
   9   4   3        0.20        6.16      8.69 o
  10   4   3        1.38        0.57      7.84 o
  11   4   3       24.95       23.89      8.89 o
 -13   5   3      200.01      193.29     14.69 o
 -12   5   3        3.55       -8.30     10.39 o
 -11   5   3        3.99       -3.08     17.41 o
 -10   5   3       16.16       11.35      9.21 o
  -9   5   3       72.39       76.71     14.50 o
  -8   5   3      186.58      223.45     11.27 o
  -7   5   3       86.55      110.65      7.33 o
  -6   5   3      176.25      204.06      7.96 o
  -5   5   3       91.62      143.75      7.03 o
  -4   5   3      487.03      563.87     11.13 o
  -3   5   3      483.56      523.32      9.91 o
  -2   5   3      244.83      250.79      7.46 o
  -1   5   3     3916.40     4017.50     51.71 o
   0   5   3      118.29       84.02      4.38 o
   1   5   3     3009.87     2923.97     43.40 o
   2   5   3     4994.27     4844.03     74.51 o
   3   5   3     1008.54      944.41     17.74 o
   4   5   3      331.58      304.90     11.85 o
   5   5   3     1506.86     1482.96     39.16 o
   6   5   3       53.00       47.81      8.46 o
   7   5   3      222.07      223.18     10.11 o
   8   5   3       95.81      103.08      9.29 o
   9   5   3       67.51       78.64      8.38 o
  10   5   3       14.10        6.20     10.00 o
  11   5   3        5.56        1.14      9.94 o
 -13   6   3       27.74       23.61     11.70 o
 -12   6   3      140.02      132.91     12.98 o
 -11   6   3       77.47       69.24     11.22 o
 -10   6   3       80.43       67.69     14.50 o
  -9   6   3     1037.98     1059.29     31.91 o
  -8   6   3      286.63      277.21     10.47 o
  -7   6   3      392.11      384.29     11.19 o
  -6   6   3      203.94      222.98      8.55 o
  -5   6   3      551.69      565.70     13.11 o
  -4   6   3     1258.97     1327.50     18.13 o
  -3   6   3       14.75        8.37      4.68 o
  -2   6   3      248.48      299.82      6.88 o
  -1   6   3     1735.52     1903.85     20.52 o
   0   6   3      130.83      122.60      5.11 o
   1   6   3      883.61      843.50     14.55 o
   2   6   3      334.40      312.86     20.18 o
   3   6   3       24.45       21.96      4.11 o
   4   6   3       15.83       17.03      6.81 o
   5   6   3      228.93      257.84     12.25 o
   6   6   3       98.59      109.41      9.84 o
   7   6   3       17.20        9.21      8.94 o
   8   6   3       19.15       22.16     10.05 o
   9   6   3      141.27      158.32     29.49 o
  10   6   3      150.67      114.22     11.20 o
  11   6   3       36.10       44.01     14.00 o
 -12   7   3       17.43       15.18     10.92 o
 -11   7   3        6.58        8.70     13.54 o
 -10   7   3       68.48       47.86     14.50 o
  -9   7   3      765.18      785.37     20.00 o
  -8   7   3       20.95       43.55      9.21 o
  -7   7   3      236.30      257.99      9.75 o
  -6   7   3        4.66       10.56      6.03 o
  -5   7   3        0.19        2.94      5.38 o
  -4   7   3       66.42       76.55      6.21 o
  -3   7   3     1261.26     1223.55     17.27 o
  -2   7   3       50.07       59.83      4.67 o
  -1   7   3        3.15        7.16      4.02 o
   0   7   3      260.40      266.95      7.21 o
   1   7   3      597.13      649.80     10.00 o
   2   7   3       32.94       57.99      4.85 o
   3   7   3        0.44       -4.26      4.26 o
   4   7   3      463.78      470.92      9.55 o
   5   7   3        9.59       -8.82     13.30 o
   6   7   3        0.76       -5.17      8.33 o
   7   7   3       24.18       25.86     13.30 o
   8   7   3        4.76       -7.75      9.63 o
   9   7   3        0.54       -5.23      9.84 o
  10   7   3       18.63       14.99     17.89 o
 -12   8   3       92.89       80.31     12.59 o
 -11   8   3       20.99       23.21     14.99 o
 -10   8   3      287.80      284.77     20.31 o
  -9   8   3       52.17       39.57     10.24 o
  -8   8   3      721.68      763.41     19.49 o
  -7   8   3      287.71      256.75     10.42 o
  -6   8   3       36.91       42.00      6.79 o
  -5   8   3       23.25       26.61      6.10 o
  -4   8   3        6.15        8.02      5.47 o
  -3   8   3      459.97      461.66     10.95 o
  -2   8   3       81.97       79.19      5.37 o
  -1   8   3      504.81      490.65      9.51 o
   0   8   3       64.07       62.69      5.00 o
   1   8   3      995.68      983.01     13.20 o
   2   8   3      201.16      196.38      7.32 o
   3   8   3        4.20        1.10      4.62 o
   4   8   3      176.04      203.18     10.51 o
   5   8   3      146.35      163.54     10.58 o
   6   8   3       29.96       29.54     12.81 o
   7   8   3      211.21      258.98     13.82 o
   8   8   3        0.03       -6.54      9.84 o
   9   8   3       70.38       59.47     17.89 o
  10   8   3        8.28      -17.41     17.89 o
 -11   9   3        5.92        9.19     14.50 o
 -10   9   3       18.05       36.74     14.50 o
  -9   9   3       19.37       35.04     10.24 o
  -8   9   3      731.87      719.50     27.56 o
  -7   9   3      876.28      822.85     20.00 o
  -6   9   3        0.32       -2.12      8.18 o
  -5   9   3        2.83        8.00      6.21 o
  -4   9   3        4.62       -0.30      5.74 o
  -3   9   3      159.89      184.31      6.70 o
  -2   9   3      282.62      298.62      7.86 o
  -1   9   3      673.42      658.39     10.70 o
   0   9   3        0.23       -4.46      4.46 o
   1   9   3       32.49       35.46      5.03 o
   2   9   3     1611.93     1535.45     18.54 o
   3   9   3      385.11      364.99      9.72 o
   4   9   3       29.68       24.08      8.25 o
   5   9   3        1.44        4.72      8.18 o
   6   9   3       85.14       92.81     10.73 o
   7   9   3       76.10       76.30     18.86 o
   8   9   3       48.33       60.43     17.89 o
   9   9   3        0.94        5.80     16.92 o
 -11  10   3        4.37       20.31     15.47 o
 -10  10   3      120.46      106.27     27.80 o
  -9  10   3       50.52       28.18     19.58 o
  -8  10   3      151.56      152.85     12.29 o
  -7  10   3        0.04        3.14     11.85 o
  -6  10   3        9.02        9.92     11.85 o
  -5  10   3      214.28      248.84     12.47 o
  -4  10   3        0.69       -4.20      7.71 o
  -3  10   3      381.25      398.37     15.91 o
  -2  10   3       18.38       19.33      4.99 o
  -1  10   3      208.44      211.65      7.47 o
   0  10   3     1094.38     1035.34     14.36 o
   1  10   3      612.30      619.22     11.20 o
   2  10   3      724.22      673.43     12.50 o
   3  10   3       92.82       99.09      9.23 o
   4  10   3       19.30       15.51      8.53 o
   5  10   3       11.18       10.19      8.81 o
   6  10   3      109.72      125.12     11.91 o
   7  10   3       25.52        8.22     15.47 o
   8  10   3       71.88       78.32     19.34 o
   9  10   3       53.02       50.28     19.82 o
 -10  11   3      149.08      173.08     19.82 o
  -9  11   3       22.83       24.20     10.92 o
  -8  11   3        1.21       -6.17      9.74 o
  -7  11   3       53.66       78.23     16.20 o
  -6  11   3        0.61       -8.71      8.71 o
  -5  11   3        9.04       27.49      9.43 o
  -4  11   3     1272.04     1230.98     22.69 o
  -3  11   3      143.44      148.74      8.03 o
  -2  11   3      191.77      179.72      8.86 o
  -1  11   3      131.58      123.33      6.64 o
   0  11   3      105.72      103.17      8.19 o
   1  11   3      452.57      481.49     15.21 o
   2  11   3       40.06       47.60      6.27 o
   3  11   3      250.80      224.13     10.38 o
   4  11   3      155.75      147.94     16.92 o
   5  11   3        4.16       -3.87     14.02 o
   6  11   3       57.56       34.81     15.95 o
   7  11   3       54.91       39.64     17.41 o
   8  11   3       59.75       64.79     19.34 o
  -9  12   3       37.66        9.67     14.99 o
  -8  12   3       36.61       31.08     10.58 o
  -7  12   3      255.43      330.44     15.89 o
  -6  12   3       23.60       18.17      9.55 o
  -5  12   3        7.95       14.61      6.90 o
  -4  12   3        2.81        0.12      6.38 o
  -3  12   3        0.41        1.52      6.27 o
  -2  12   3      200.55      244.92     11.21 o
  -1  12   3        4.51        3.62      6.38 o
   0  12   3      200.85      216.82      8.20 o
   1  12   3       14.20        6.78      7.16 o
   2  12   3       29.53       45.42     10.73 o
   3  12   3      122.66      103.68     12.13 o
   4  12   3       41.99       43.51     15.47 o
   5  12   3       68.03       42.55     15.95 o
   6  12   3      156.20      134.89     18.86 o
   7  12   3       46.93       23.21     17.89 o
  -8  13   3       17.46        6.35     10.92 o
  -7  13   3       61.32       90.88     14.75 o
  -6  13   3        9.04       -3.40      9.90 o
  -5  13   3      268.44      288.11     11.02 o
  -4  13   3      197.47      227.39     13.94 o
  -3  13   3        0.67        7.42      6.90 o
  -2  13   3      106.80       91.39      7.85 o
  -1  13   3        2.12       -5.17     11.20 o
   0  13   3      222.46      226.20     15.25 o
   1  13   3      103.79      112.96      9.22 o
   2  13   3        7.26       30.93     10.88 o
   3  13   3       30.10       43.16     11.61 o
   4  13   3        4.74       -2.88     10.92 o
   5  13   3       25.26       32.88     16.44 o
   6  13   3       15.93       10.64     16.44 o
  -7  14   3      162.55      164.81     14.16 o
  -6  14   3        0.03        1.05      7.66 o
  -5  14   3        0.54       -3.28      7.30 o
  -4  14   3        3.75        8.03      7.25 o
  -3  14   3       15.83        1.65      7.01 o
  -2  14   3        0.87       -6.85      6.85 o
  -1  14   3      154.91      191.18      8.65 o
   0  14   3       12.44        8.14     10.12 o
   1  14   3        3.19        2.52     10.39 o
   2  14   3      186.46      215.28     14.84 o
   3  14   3        0.49       -1.36     11.11 o
   4  14   3       20.61       35.38     12.10 o
   5  14   3        0.25      -10.53     14.99 o
  -5  15   3       37.21       67.66     11.95 o
  -4  15   3        4.69        2.84     11.12 o
  -3  15   3       27.18       34.56     11.08 o
  -2  15   3      109.63      114.01     17.87 o
  -1  15   3       22.55       18.21      8.73 o
   0  15   3        0.02        2.14     10.58 o
   1  15   3        5.30        1.71     11.08 o
   2  15   3       14.46       16.32     11.56 o
   3  15   3        2.19        7.89     12.10 o
 -14   0   4       20.81       33.84     16.92 o
 -13   0   4       27.93       21.27     15.47 o
 -12   0   4       82.85       76.87     15.95 o
 -11   0   4        0.09      -12.09     12.09 o
 -10   0   4      269.06      284.21     14.99 o
  -9   0   4     1820.38     1811.08     33.12 o
  -8   0   4     1101.71     1233.54     22.05 o
  -7   0   4      391.85      401.24     11.79 o
  -6   0   4     7909.31     8565.49    108.20 o
  -5   0   4     1598.35     1626.33     42.79 o
  -4   0   4      911.01      969.92     15.04 o
  -3   0   4      276.48      202.69      9.43 o
  -2   0   4       77.42      102.01      9.67 o
  -1   0   4      340.01      340.70      6.02 o
   0   0   4     6941.18     6664.88     84.89 o
   1   0   4     4517.35     4150.18     43.90 o
   2   0   4       23.29       41.32      7.69 o
   3   0   4     2883.78     2959.91     45.21 o
   4   0   4     5174.80     5746.04     75.38 o
   5   0   4     1590.53     1506.27     25.81 o
   6   0   4      183.57      176.85     10.92 o
   7   0   4     2245.73     2223.24     36.58 o
   8   0   4        9.45        5.83      9.70 o
   9   0   4       27.15       19.27     11.36 o
  10   0   4      112.93      101.62     13.16 o
  11   0   4       33.32       17.54     12.64 o
 -14   1   4      199.47      188.68     25.87 o
 -13   1   4        0.08       -7.58     10.08 o
 -12   1   4      342.93      313.43     15.53 o
 -11   1   4       25.64       19.10      9.57 o
 -10   1   4       56.56       78.00      8.00 o
  -9   1   4        1.35        1.17      5.38 o
  -8   1   4       29.30       43.64      5.31 o
  -7   1   4       70.47       71.48      5.01 o
  -6   1   4     1044.56     1118.29     16.75 o
  -5   1   4      101.57       99.73      4.61 o
  -4   1   4     5207.11     5297.73     42.85 o
  -3   1   4     9248.44     9163.98     89.04 o
  -2   1   4     3910.97     4057.99     46.65 o
  -1   1   4      530.62      460.93      5.90 o
   0   1   4     1715.86     1613.54     12.90 o
   1   1   4     4959.45     4632.16     50.77 o
   2   1   4     2998.75     2876.57     24.64 o
   3   1   4     1561.07     1686.26     16.05 o
   4   1   4     6041.95     6076.30     56.20 o
   5   1   4      118.90      118.78      6.58 o
   6   1   4     1077.96     1189.00     16.43 o
   7   1   4      186.02      173.64      8.54 o
   8   1   4        0.70        4.56      6.93 o
   9   1   4       25.79       12.70      7.53 o
  10   1   4       19.20       10.75      8.21 o
  11   1   4       52.33       21.12      8.93 o
 -14   2   4        3.87        0.69     11.27 o
 -13   2   4       23.60        7.40     10.76 o
 -12   2   4       10.80        9.74     12.81 o
 -11   2   4      177.97      178.03     13.05 o
 -10   2   4        1.52       -3.43      6.79 o
  -9   2   4      268.88      275.45      8.84 o
  -8   2   4       76.09       86.14      6.82 o
  -7   2   4       55.61       41.46      5.58 o
  -6   2   4      107.79       91.98      5.20 o
  -5   2   4      257.85      336.73      8.22 o
  -4   2   4      624.23      612.93      8.34 o
  -3   2   4     2145.94     2024.32     22.86 o
  -2   2   4     1993.48     1846.26     20.94 o
  -1   2   4     3728.47     3402.36     33.13 o
   0   2   4      108.24      107.14      6.11 o
   1   2   4      641.78      706.01      9.20 o
   2   2   4       61.22       45.63      4.32 o
   3   2   4     1211.01     1190.57     16.56 o
   4   2   4      629.43      662.72     12.65 o
   5   2   4      157.60      132.04      6.64 o
   6   2   4       74.96       94.44      6.93 o
   7   2   4      164.42      165.06      9.64 o
   8   2   4      197.88      222.24     11.37 o
   9   2   4       11.82        7.34      7.53 o
  10   2   4        7.08       10.67      8.24 o
  11   2   4       22.30       21.99     10.60 o
 -13   3   4        6.01        5.87     17.65 o
 -12   3   4       45.18       46.41     18.37 o
 -11   3   4     1071.07     1018.74     23.07 o
 -10   3   4       83.44       88.77      9.91 o
  -9   3   4      104.76       99.08      8.99 o
  -8   3   4      156.56      169.96      7.91 o
  -7   3   4      435.36      420.91      9.28 o
  -6   3   4      112.92      108.01      8.59 o
  -5   3   4     7243.75     7352.45     77.43 o
  -4   3   4     1264.92     1086.20     12.27 o
  -3   3   4      556.21      605.03     12.03 o
  -2   3   4      868.84      870.04      8.60 o
  -1   3   4       40.07       59.86      3.44 o
   0   3   4      113.07       81.70      3.35 o
   1   3   4      787.47      770.97     11.55 o
   2   3   4       60.53       70.89      4.61 o
   3   3   4     3262.93     3433.35     38.33 o
   4   3   4      366.24      394.08     10.30 o
   5   3   4       73.39       55.18      6.66 o
   6   3   4      673.18      666.06     14.30 o
   7   3   4        0.02       -4.03      7.12 o
   8   3   4       62.72       77.67      7.96 o
   9   3   4        0.23        1.15      7.48 o
  10   3   4        0.16       -2.53      8.12 o
  11   3   4       77.80       85.50     11.61 o
 -13   4   4       72.06       71.80     11.95 o
 -12   4   4      391.31      342.51     16.21 o
 -11   4   4      365.71      380.75     15.87 o
 -10   4   4       52.44       32.56      9.15 o
  -9   4   4      124.94      135.90     10.08 o
  -8   4   4       46.11       35.99      8.03 o
  -7   4   4       35.20       47.58      6.90 o
  -6   4   4      400.30      382.18      9.89 o
  -5   4   4      509.44      505.82     11.99 o
  -4   4   4        0.17       -0.52      4.36 o
  -3   4   4     1471.47     1249.99     26.94 o
  -2   4   4      510.37      492.77      7.65 o
  -1   4   4     1556.32     1554.00     15.24 o
   0   4   4      244.23      263.93      5.50 o
   1   4   4      961.01      989.32     13.87 o
   2   4   4     1093.62     1006.26     14.56 o
   3   4   4      221.04      233.09     12.55 o
   4   4   4        8.87       28.19      7.56 o
   5   4   4       43.39       27.71      8.92 o
   6   4   4       57.52       59.53      9.36 o
   7   4   4      101.36       76.14      8.43 o
   8   4   4        2.59        0.46      7.07 o
   9   4   4        8.31        8.98      7.53 o
  10   4   4        8.20       -3.07      9.76 o
  11   4   4       16.86       -0.51     10.55 o
 -13   5   4       80.22       77.10     13.05 o
 -12   5   4       24.65        6.94     10.39 o
 -11   5   4       60.50       69.38     10.88 o
 -10   5   4      497.55      457.54     16.06 o
  -9   5   4      103.45      102.98     13.54 o
  -8   5   4        0.11        2.10      6.44 o
  -7   5   4       40.25       50.79      6.39 o
  -6   5   4       75.17       66.34      6.11 o
  -5   5   4     1702.70     1610.43     20.89 o
  -4   5   4      250.51      276.19      8.13 o
  -3   5   4        8.05       16.28      5.89 o
  -2   5   4      252.17      274.79      5.49 o
  -1   5   4      859.82      894.03     11.17 o
   0   5   4     1141.03     1227.00     13.93 o
   1   5   4      656.92      652.85     14.78 o
   2   5   4      320.58      353.06      9.89 o
   3   5   4      470.31      483.64     12.79 o
   4   5   4       35.24       29.15      7.25 o
   5   5   4       10.95        7.63      9.67 o
   6   5   4       11.23       13.22      7.02 o
   7   5   4        2.39       -3.56      7.30 o
   8   5   4       37.85       46.13      8.90 o
   9   5   4       62.75       47.51      8.21 o
  10   5   4      132.27      132.76     11.81 o
  11   5   4        8.45       15.73     11.15 o
 -13   6   4        3.18       21.88     11.42 o
 -12   6   4       34.25       34.01     10.92 o
 -11   6   4       42.11       24.65     10.05 o
 -10   6   4        0.77        9.19     12.09 o
  -9   6   4       28.53        3.44     13.78 o
  -8   6   4      120.89      136.02     13.05 o
  -7   6   4      311.25      308.98     10.31 o
  -6   6   4      713.05      694.91     13.28 o
  -5   6   4      346.17      327.22      9.53 o
  -4   6   4        6.02        5.17      4.87 o
  -3   6   4     1264.68     1304.46     23.46 o
  -2   6   4       57.97       36.25      4.16 o
  -1   6   4     1090.13     1191.09     14.17 o
   0   6   4        3.78       10.13      3.93 o
   1   6   4       14.01       43.19      5.25 o
   2   6   4      308.24      311.16     12.70 o
   3   6   4      121.26      132.34     11.12 o
   4   6   4       70.65       31.75     10.15 o
   5   6   4      225.46      237.40     11.79 o
   6   6   4      865.65      840.28     49.31 o
   7   6   4       38.27       33.92     12.57 o
   8   6   4       52.03       78.43     23.69 o
   9   6   4      143.61      154.71     20.31 o
  10   6   4       17.87       11.63     12.98 o
 -12   7   4      116.14      103.01     12.47 o
 -11   7   4       36.25        4.83     13.54 o
 -10   7   4        1.13       -6.29     12.57 o
  -9   7   4       54.93       67.27     10.53 o
  -8   7   4     1011.08     1070.79     22.90 o
  -7   7   4      267.40      271.52     12.29 o
  -6   7   4      408.55      421.24     11.16 o
  -5   7   4      354.19      331.98      9.74 o
  -4   7   4       21.08       23.80      5.40 o
  -3   7   4        4.60       -0.71      4.10 o
  -2   7   4      812.10      819.26     13.68 o
  -1   7   4        7.55        9.13      4.06 o
   0   7   4      234.05      269.88      7.85 o
   1   7   4        1.00       -1.31      5.17 o
   2   7   4        5.24        2.04      3.76 o
   3   7   4     1096.51     1121.26     20.82 o
   4   7   4       52.70       51.13      8.12 o
   5   7   4       56.42       77.21      9.29 o
   6   7   4      746.53      731.01     26.11 o
   7   7   4        0.92       -6.42      9.29 o
   9   7   4      179.48      188.07     21.76 o
  10   7   4       27.20       45.34     14.00 o
 -12   8   4       17.32       10.67     18.13 o
 -11   8   4        2.00       18.37     14.50 o
 -10   8   4       13.33      -12.57     12.57 o
  -9   8   4      627.60      564.51     17.77 o
  -8   8   4     1240.58     1170.79     24.44 o
  -7   8   4      375.23      362.35     14.35 o
  -6   8   4      211.14      191.63     11.08 o
  -5   8   4      556.74      552.65     12.16 o
  -4   8   4       57.59       73.20      6.58 o
  -3   8   4      158.97      164.84     11.30 o
  -2   8   4      152.94      157.52      6.06 o
  -1   8   4      121.93      118.28      5.58 o
   0   8   4      148.31      152.21      6.17 o
   1   8   4      637.51      630.99     10.48 o
   2   8   4        1.25        2.41      4.13 o
   3   8   4      361.07      333.51     12.73 o
   4   8   4      555.51      539.86     15.68 o
   5   8   4      131.47      104.17     15.95 o
   6   8   4       15.29       25.62      9.29 o
   7   8   4       35.58       26.11     15.95 o
   8   8   4        7.20       39.16     16.92 o
   9   8   4       21.37       12.57     17.89 o
 -11   9   4        1.12       -4.35     14.50 o
 -10   9   4      209.29      216.97     14.31 o
  -9   9   4      551.92      605.14     18.79 o
  -8   9   4      111.71       86.99     21.51 o
  -7   9   4      172.47      182.19     19.10 o
  -6   9   4      141.96      149.55     10.73 o
  -5   9   4       77.60       78.63      9.21 o
  -4   9   4       23.05       14.44      7.84 o
  -3   9   4      150.94      171.29      6.60 o
  -2   9   4      212.68      211.20      7.07 o
  -1   9   4      520.04      517.89      9.74 o
   0   9   4        0.01       -1.92      4.62 o
   1   9   4      211.17      208.39      8.44 o
   2   9   4     1371.21     1394.82     17.25 o
   3   9   4      114.19      120.82      8.65 o
   4   9   4      199.19      165.57     10.88 o
   5   9   4       26.18       21.27     13.54 o
   6   9   4       11.26       25.14     15.47 o
   7   9   4      105.93      108.30     18.37 o
   8   9   4      138.43      102.50     19.34 o
   9   9   4        0.57       14.02     18.37 o
 -11  10   4       20.67        3.87     14.99 o
 -10  10   4       55.74       87.17     23.45 o
  -9  10   4       30.82       11.57     10.39 o
  -8  10   4       64.02       63.86     10.58 o
  -7  10   4       92.31      101.73     12.81 o
  -6  10   4      242.34      208.69     12.29 o
  -5  10   4       43.89       16.22     13.54 o
  -4  10   4        1.18       12.96      7.16 o
  -3  10   4       25.48       20.96      6.11 o
  -2  10   4        4.79        4.66      5.88 o
  -1  10   4       29.59       26.19      6.38 o
   0  10   4     1495.51     1490.14     21.42 o
   1  10   4       34.10       34.53      6.59 o
   2  10   4      578.88      612.22     36.26 o
   3  10   4      106.83      118.95     11.42 o
   4  10   4      126.48      160.51     16.92 o
   5  10   4       28.38       22.24     14.50 o
   6  10   4       74.94       69.14     16.92 o
   7  10   4       89.79       50.76     17.89 o
   8  10   4      109.53      121.35     20.79 o
 -10  11   4       11.66       17.50     20.55 o
  -9  11   4       10.52        8.45     10.73 o
  -8  11   4       28.53       16.12      9.90 o
  -7  11   4        1.19       -5.52      9.15 o
  -6  11   4        0.93        5.32     13.05 o
  -5  11   4      215.63      191.91      9.17 o
  -4  11   4       65.53       63.74      7.39 o
  -3  11   4       23.08       11.87      6.31 o
  -2  11   4        3.92       -5.21      7.55 o
  -1  11   4      239.88      208.62      9.29 o
   0  11   4      160.15      149.73      9.08 o
   1  11   4      854.35      810.41     15.49 o
   2  11   4       19.10       26.89      9.90 o
   3  11   4      219.02      194.26     13.28 o
   4  11   4      374.35      390.14     17.24 o
   5  11   4        1.78        0.00     14.02 o
   6  11   4      144.11       97.66     18.37 o
   7  11   4       20.22       16.92     17.41 o
   8  11   4        8.38       22.24     18.86 o
  -9  12   4       74.01       78.98     19.10 o
  -8  12   4       18.25       18.22     10.53 o
  -7  12   4       80.09       72.20     11.42 o
  -6  12   4      119.84       91.53     16.44 o
  -5  12   4       28.17       29.18      7.31 o
  -4  12   4       29.46       27.85      7.09 o
  -3  12   4       56.93       46.79      7.39 o
  -2  12   4        5.92       15.71      6.65 o
  -1  12   4      231.81      232.37      9.73 o
   0  12   4        0.53       -2.80      6.98 o
   1  12   4     1226.03     1285.08     39.64 o
   2  12   4      487.72      556.36     30.94 o
   3  12   4      133.62      134.15     15.95 o
   4  12   4       76.45       73.63     12.10 o
   5  12   4       59.13       69.87     12.59 o
   6  12   4        3.04      -11.12     16.44 o
   7  12   4      208.46      238.84     24.66 o
  -8  13   4        8.39        8.81     11.22 o
  -7  13   4        9.15       24.83     16.20 o
  -6  13   4       25.76       13.76      7.74 o
  -5  13   4       76.20       84.80     10.87 o
  -4  13   4        0.37       -5.02      6.86 o
  -3  13   4       17.33       15.25      7.09 o
  -2  13   4      165.11      125.38      9.19 o
  -1  13   4       22.56       11.04      7.01 o
   0  13   4       36.82       51.00      9.40 o
   1  13   4       60.36       73.43     11.56 o
   2  13   4       57.23       56.89     19.58 o
   3  13   4        7.69       21.17     11.08 o
   4  13   4       18.76       12.42     11.11 o
   5  13   4       33.57       34.27     12.45 o
   6  13   4       31.30       20.77     12.29 o
  -7  14   4       79.58      119.52     10.27 o
  -6  14   4       42.23       55.17      8.88 o
  -5  14   4       82.16      119.39      9.59 o
  -4  14   4        7.78       -2.20      7.30 o
  -3  14   4       50.25       44.46      8.08 o
  -2  14   4       63.51       81.52     12.04 o
  -1  14   4      183.64      194.32      8.83 o
   0  14   4        5.54        7.21     10.32 o
   1  14   4        1.94        0.39     10.88 o
   2  14   4        2.10       19.57     11.61 o
   3  14   4        7.01       -7.59     14.26 o
   4  14   4       20.40       32.39     12.31 o
  -5  15   4        3.60      -10.64     14.50 o
  -4  15   4       42.10       62.34      8.55 o
  -3  15   4       96.94      118.45      9.52 o
  -2  15   4        6.07        1.54      7.72 o
  -1  15   4        0.02       -4.37     10.53 o
   0  15   4        0.08       -4.81     10.73 o
   1  15   4        4.01       10.45     15.95 o
   2  15   4        2.59       -1.79     11.56 o
 -14   1   5        5.34       -3.87     10.94 o
 -13   1   5       35.46       29.71     10.76 o
 -12   1   5       16.20       14.94      9.74 o
 -11   1   5      375.76      340.39     14.53 o
 -10   1   5      555.61      505.80     15.55 o
  -9   1   5      323.12      334.90     10.32 o
  -8   1   5      264.69      238.30      8.74 o
  -7   1   5        1.82       -3.06      4.65 o
  -6   1   5      205.88      284.80      7.63 o
  -5   1   5     1192.94     1214.28     14.72 o
  -4   1   5     4508.47     4843.97     39.34 o
  -3   1   5     1267.42     1167.57     18.10 o
  -2   1   5     1681.27     1656.23     14.77 o
  -1   1   5     2239.53     2274.04     19.25 o
   0   1   5      323.35      300.05      5.33 o
   1   1   5     1296.28     1294.42     12.44 o
   2   1   5       10.88        1.84      3.03 o
   3   1   5     2752.22     2925.07     23.48 o
   4   1   5      773.56      754.75      9.84 o
   5   1   5     1373.73     1397.45     17.77 o
   6   1   5      100.72       92.12      7.89 o
   7   1   5       85.43       79.96      7.64 o
   8   1   5      123.93      136.88      8.88 o
   9   1   5        2.10       -7.60      7.60 o
  10   1   5       16.42        6.32     15.23 o
  11   1   5        6.34       13.78     12.99 o
 -14   2   5       97.79       66.09     12.13 o
 -13   2   5       38.22       30.70     10.94 o
 -12   2   5       80.87       58.02     10.76 o
 -11   2   5       68.95       65.71      9.91 o
 -10   2   5       83.06       78.17      9.40 o
  -9   2   5       77.25       81.10      8.55 o
  -8   2   5      301.00      261.61     12.07 o
  -7   2   5      935.06      942.53     14.23 o
  -6   2   5     3297.47     3602.36     34.60 o
  -5   2   5     2066.34     2038.86     20.68 o
  -4   2   5      132.31      162.84     17.07 o
  -3   2   5      307.56      258.11      8.58 o
  -2   2   5       23.62       20.19      3.49 o
  -1   2   5     1798.88     1893.68     16.21 o
   0   2   5      803.56      847.17     10.61 o
   1   2   5      531.16      534.83      7.21 o
   2   2   5     1099.58     1051.14     12.63 o
   3   2   5     1280.54     1256.99     16.73 o
   4   2   5      284.81      285.01      8.37 o
   5   2   5       86.77       88.07      6.51 o
   6   2   5     1341.25     1330.23     18.06 o
   7   2   5      167.08      149.42      8.42 o
   8   2   5       28.99       23.05      8.03 o
   9   2   5       13.62        7.23      9.19 o
  10   2   5        0.49      -11.53     22.97 o
  11   2   5       10.56        0.24     12.99 o
 -13   3   5       17.10       31.69     14.02 o
 -12   3   5        0.58        7.34     11.60 o
 -11   3   5      619.30      635.54     18.46 o
 -10   3   5        1.10       -7.84      7.84 o
  -9   3   5      147.18      169.33     10.26 o
  -8   3   5      193.16      186.31     16.68 o
  -7   3   5       37.62       35.83      4.92 o
  -6   3   5       21.26       24.30      5.03 o
  -5   3   5      453.36      437.55      8.91 o
  -4   3   5     2488.61     2150.51     24.78 o
  -3   3   5        5.43        5.59      3.15 o
  -2   3   5     1028.88      914.34      9.11 o
  -1   3   5      716.89      593.94     14.17 o
   0   3   5      840.43      809.28     10.13 o
   1   3   5      739.47      744.45      8.72 o
   2   3   5       23.09       21.89      4.28 o
   3   3   5      499.65      403.07     11.03 o
   4   3   5      195.14      206.32      7.98 o
   5   3   5      421.20      412.46     11.53 o
   6   3   5        0.04       -4.51      6.08 o
   7   3   5      159.06      191.01     11.24 o
   8   3   5       10.21       12.03      7.48 o
   9   3   5      163.74      167.60     11.61 o
  10   3   5        0.17        0.09     10.13 o
 -13   4   5      220.38      226.42     14.53 o
 -12   4   5      432.23      420.25     16.90 o
 -11   4   5      108.86      100.15     10.76 o
 -10   4   5     1019.42      988.97     21.88 o
  -9   4   5       43.32       58.49      8.71 o
  -8   4   5      388.16      399.87     19.34 o
  -7   4   5       73.07       76.45      7.62 o
  -6   4   5      953.14      992.88     15.13 o
  -5   4   5       87.06       92.85      5.93 o
  -4   4   5     2209.33     2057.15     26.79 o
  -3   4   5       86.38      121.30      6.03 o
  -2   4   5      356.47      291.45      4.81 o
  -1   4   5       18.52        5.08      3.49 o
   0   4   5      710.81      777.79      8.93 o
   1   4   5     2418.91     2268.60     26.63 o
   2   4   5       24.96       15.42      4.91 o
   3   4   5        3.73       -4.47      4.47 o
   4   4   5       32.75       37.70      6.18 o
   5   4   5       21.20       32.01      6.74 o
   6   4   5       69.08       71.04      8.06 o
   7   4   5      390.42      427.42     11.94 o
   8   4   5      209.90      190.13     12.45 o
   9   4   5      121.33      121.55     11.14 o
  10   4   5      138.80      139.48     12.26 o
 -13   5   5      203.58      191.52     13.84 o
 -12   5   5       55.02       44.82     10.73 o
 -11   5   5      262.77      239.90     15.95 o
 -10   5   5      118.91      109.50     10.42 o
  -9   5   5       33.79       46.41     12.09 o
  -8   5   5       47.98       54.64      8.94 o
  -7   5   5     1061.28     1065.12     21.32 o
  -6   5   5       70.57       78.54      6.22 o
  -5   5   5     1025.16     1054.71     24.56 o
  -4   5   5      418.48      380.97      8.43 o
  -3   5   5     1487.57     1558.33     16.88 o
  -2   5   5     3455.14     3550.56     40.59 o
  -1   5   5      825.06      763.16     10.28 o
   0   5   5        0.26        4.67      3.73 o
   1   5   5     1926.15     1833.43     22.80 o
   2   5   5      238.57      271.92      8.95 o
   3   5   5       92.85       90.67      6.53 o
   4   5   5       37.81       49.65     12.81 o
   5   5   5       11.76       12.97      8.12 o
   6   5   5      102.84       92.15     15.11 o
   7   5   5      107.79       78.17     11.11 o
   8   5   5        0.21       -1.32      8.90 o
   9   5   5      103.81      109.50     11.39 o
  10   5   5       77.46       55.95     11.07 o
 -13   6   5       33.46       17.07     11.01 o
 -12   6   5       97.06      104.53     12.10 o
 -11   6   5      361.80      370.58     15.89 o
 -10   6   5        2.97       14.99     12.57 o
  -9   6   5      750.81      732.21     23.21 o
  -8   6   5      566.77      604.90     29.25 o
  -7   6   5       62.91       60.87      8.67 o
  -6   6   5      341.07      364.60     25.87 o
  -5   6   5      122.85      128.53      6.65 o
  -4   6   5       78.82       77.65      8.36 o
  -3   6   5       46.16       63.48      3.88 o
  -2   6   5       98.54      118.59      4.36 o
  -1   6   5      837.12      808.01     10.95 o
   0   6   5       10.05       11.04      4.10 o
   1   6   5      577.11      558.31     11.14 o
   2   6   5       25.46       15.68      5.40 o
   3   6   5      484.02      482.18     12.23 o
   4   6   5       62.81       56.79      8.94 o
   5   6   5       14.59       14.45      8.25 o
   6   6   5       12.17       15.47     14.02 o
   7   6   5      126.55      101.05     17.41 o
   8   6   5       50.21       41.58     16.44 o
   9   6   5       41.66       38.66     13.16 o
  10   6   5       11.94       14.08     26.83 o
 -12   7   5       44.97       44.07     11.27 o
 -11   7   5        1.77        1.21      9.74 o
 -10   7   5       41.32       55.74     10.88 o
  -9   7   5        0.34       -7.63      8.94 o
  -8   7   5      234.39      283.16     13.21 o
  -7   7   5      996.32      950.01     20.85 o
  -6   7   5        9.39        6.46      7.77 o
  -5   7   5        5.34        0.04      6.95 o
  -4   7   5       24.61       16.36      5.22 o
  -3   7   5        2.08        1.06      4.23 o
  -2   7   5       56.56       50.49      4.69 o
  -1   7   5        0.17        2.47      4.25 o
   0   7   5       89.88       95.87      5.28 o
   1   7   5      164.85      169.08      7.49 o
   2   7   5       57.84       64.75     12.64 o
   3   7   5      385.56      364.69     10.79 o
   4   7   5       21.07        9.99      7.64 o
   5   7   5       35.04       28.53     13.54 o
   6   7   5       11.63       15.95     14.50 o
   7   7   5       31.34       27.56     15.95 o
   8   7   5       26.88       33.84     16.92 o
   9   7   5        1.04       16.44     18.37 o
 -12   8   5       69.30       65.92     11.91 o
 -11   8   5        3.43       18.86     14.50 o
 -10   8   5       12.53       13.73     10.10 o
  -9   8   5       14.34       22.87      9.63 o
  -8   8   5      415.28      394.09     15.53 o
  -7   8   5     1663.97     1692.48     30.24 o
  -6   8   5        5.17       13.69      8.33 o
  -5   8   5      262.11      246.49     12.13 o
  -4   8   5      508.02      462.22     11.19 o
  -3   8   5       19.59       13.99      5.74 o
  -2   8   5      778.46      747.65     11.30 o
  -1   8   5      487.50      424.13      8.97 o
   0   8   5       77.37       67.96      5.64 o
   1   8   5      108.71      128.65      7.39 o
   2   8   5      277.17      312.40     13.50 o
   3   8   5        7.88       13.21      8.53 o
   4   8   5       16.05        9.69      9.21 o
   5   8   5       13.86       15.47     14.50 o
   6   8   5       73.29       61.40     16.44 o
   7   8   5       54.75       45.45     16.92 o
   8   8   5        0.21        5.80     16.44 o
   9   8   5       36.60       60.92     18.86 o
 -11   9   5       19.74       29.98     14.99 o
 -10   9   5        0.58       -1.12     10.32 o
  -9   9   5       60.25       70.59     11.22 o
  -8   9   5       12.07        8.54      9.21 o
  -7   9   5      102.09       85.39     21.27 o
  -6   9   5      114.02       92.88     10.05 o
  -5   9   5      270.13      272.51     12.99 o
  -4   9   5      475.69      434.90     11.27 o
  -3   9   5       61.37       74.89      6.94 o
  -2   9   5        1.78       -0.96      5.68 o
  -1   9   5        6.54       10.31      6.12 o
   0   9   5      488.75      471.59     11.77 o
   1   9   5      539.18      576.93     12.02 o
   2   9   5      440.83      436.38     15.87 o
   3   9   5       38.66       43.58      9.57 o
   4   9   5       11.75       15.02     13.05 o
   5   9   5       45.40       24.66     14.50 o
   6   9   5        7.54        9.19     15.47 o
   7   9   5      105.12       98.15     19.34 o
   8   9   5        7.68       -1.45     16.92 o
 -11  10   5       29.63       58.05     12.65 o
 -10  10   5       22.60       49.31     11.91 o
  -9  10   5        0.02        8.19     10.19 o
  -8  10   5      380.82      376.22     16.06 o
  -7  10   5       42.46       59.74     19.82 o
  -6  10   5      402.64      422.78     46.90 o
  -5  10   5       79.42       92.19      7.88 o
  -4  10   5      276.47      282.42     13.69 o
  -3  10   5       15.27        3.56      6.17 o
  -2  10   5        0.38       -7.88      7.90 o
  -1  10   5       11.65       11.88      6.90 o
   0  10   5       88.37       71.92      7.37 o
   1  10   5        4.90        8.70     24.17 o
   2  10   5      790.25      746.30     19.82 o
   3  10   5       11.37       -1.69     15.71 o
   4  10   5        1.10        7.25      9.91 o
   5  10   5      233.80      253.26     17.65 o
   6  10   5       31.80       19.34     16.44 o
   7  10   5       16.37        7.74     16.92 o
   8  10   5      192.53      189.04     23.21 o
 -10  11   5       35.11       69.69     12.73 o
  -9  11   5       11.54       23.13     11.01 o
  -8  11   5        0.30       -5.54      9.84 o
  -7  11   5        0.01        1.22     17.41 o
  -6  11   5        1.82        0.54      9.15 o
  -5  11   5       70.35       88.64      8.13 o
  -4  11   5      179.70      166.11      9.10 o
  -3  11   5      144.75      134.77     13.65 o
  -2  11   5      266.97      233.89      9.66 o
  -1  11   5       78.90       81.42      8.36 o
   0  11   5        2.84       -0.95      6.82 o
   1  11   5      938.83      863.22     21.69 o
   2  11   5      399.37      405.52     29.01 o
   3  11   5       44.44       26.09     10.42 o
   4  11   5        7.51        8.77     10.42 o
   5  11   5      188.32      208.49     14.84 o
   6  11   5        9.13        5.44     11.79 o
   7  11   5       29.58       34.81     19.34 o
  -9  12   5        2.87       -4.68     19.10 o
  -8  12   5       53.66       76.65     18.13 o
  -7  12   5       97.26       94.33     18.13 o
  -6  12   5        1.14        1.43      7.31 o
  -5  12   5        2.73        1.92      6.96 o
  -4  12   5       73.04       85.30      8.31 o
  -3  12   5       70.17       61.43      7.80 o
  -2  12   5      239.37      243.70     10.82 o
  -1  12   5       29.92       22.04      7.37 o
   0  12   5       98.04       72.37     15.95 o
   1  12   5        8.17        8.21     10.05 o
   2  12   5      279.99      236.63     14.35 o
   3  12   5       28.93       36.08     11.27 o
   4  12   5      109.55       92.16     20.79 o
   5  12   5       92.50      103.49     13.16 o
   6  12   5        0.04       -9.43     11.97 o
  -8  13   5        4.26       -5.46     10.53 o
  -7  13   5      171.23      162.61     10.59 o
  -6  13   5       36.42       50.77      8.51 o
  -5  13   5       21.38       11.51      7.59 o
  -4  13   5       52.43       31.39      7.94 o
  -3  13   5       26.19       22.58      7.53 o
  -2  13   5       76.56       51.26      7.94 o
  -1  13   5        4.59       19.13      7.66 o
   0  13   5      173.35      190.45     25.87 o
   1  13   5       57.41       48.80     11.91 o
   2  13   5       74.08       81.83     12.25 o
   3  13   5        3.35        7.03     11.45 o
   4  13   5        6.63        4.26     17.41 o
   5  13   5        6.70        3.50     11.79 o
  -6  14   5       92.46      122.79     10.09 o
  -5  14   5       39.63       36.27      8.37 o
  -4  14   5        4.63       -7.57      7.57 o
  -3  14   5       16.27       14.69      7.80 o
  -2  14   5        0.37       13.60      7.65 o
  -1  14   5      121.02      122.87     12.63 o
   0  14   5        0.08       -4.21     11.85 o
   1  14   5        2.90       -8.49     10.92 o
   2  14   5       10.39        9.64     11.56 o
   3  14   5        1.08       10.10     11.95 o
  -4  15   5        6.68       12.37      8.28 o
  -3  15   5        7.36       10.55      8.30 o
  -2  15   5       43.23       49.38     12.75 o
  -1  15   5       15.73       21.00     21.51 o
   0  15   5        2.72       -0.17     11.08 o
   1  15   5       57.24       78.12     13.32 o
 -14   0   6        1.26       -4.83     14.99 o
 -13   0   6      217.05      214.18     18.86 o
 -12   0   6      112.45      109.75     15.95 o
 -11   0   6        1.93      -11.12     11.12 o
 -10   0   6       15.12       10.64     11.12 o
  -9   0   6      212.90      234.97     14.99 o
  -8   0   6      211.03      246.09     14.99 o
  -7   0   6        9.36       22.72      8.70 o
  -6   0   6       47.96       36.70      5.32 o
  -5   0   6     2227.17     2365.46     43.03 o
  -4   0   6      437.97      562.41      8.62 o
  -3   0   6      143.15      169.86      7.90 o
  -2   0   6        4.89       34.27      7.74 o
  -1   0   6     1385.60     1302.14     15.64 o
   0   0   6       18.83       29.74      7.98 o
   1   0   6      875.62      929.43     12.83 o
   2   0   6      471.78      463.94      9.10 o
   3   0   6        1.41       -4.48      4.48 o
   4   0   6     1719.64     1737.54     44.31 o
   5   0   6     3529.19     3663.96     44.51 o
   6   0   6     3888.65     4166.11     84.12 o
   7   0   6      106.97       65.27     15.95 o
   8   0   6       30.81       14.50     15.95 o
   9   0   6      369.95      423.04     27.07 o
  10   0   6       70.11       71.07     19.82 o
 -14   1   6        0.16        8.05     20.31 o
 -13   1   6        0.05       -9.40      9.40 o
 -12   1   6       23.82       18.80      9.40 o
 -11   1   6       20.83       17.75      8.71 o
 -10   1   6       16.28        7.49      7.86 o
  -9   1   6      237.26      229.86     10.76 o
  -8   1   6       21.80       28.28      6.66 o
  -7   1   6     1529.75     1589.64     19.91 o
  -6   1   6       31.13       24.28      4.19 o
  -5   1   6       27.91       26.09      3.04 o
  -4   1   6     5349.99     5525.49     48.80 o
  -3   1   6       10.80        3.52      3.16 o
  -2   1   6     3610.82     3337.56     27.55 o
  -1   1   6      409.68      373.56      6.75 o
   0   1   6      776.33      713.55      9.29 o
   1   1   6        2.60        6.66      2.96 o
   2   1   6       30.70       41.65      3.36 o
   3   1   6      163.28      164.49      5.26 o
   4   1   6      138.00      137.49      4.74 o
   5   1   6      108.23      116.41      9.48 o
   6   1   6        6.70       -7.35      7.35 o
   7   1   6        3.09       -0.64      8.09 o
   8   1   6       20.14       17.51     12.57 o
   9   1   6      121.04      101.48     13.67 o
  10   1   6        0.02      -10.16     18.13 o
 -14   2   6        0.50        8.31     10.58 o
 -13   2   6      156.92      142.83     26.35 o
 -12   2   6      106.84       98.15     23.93 o
 -11   2   6      279.57      290.04     13.84 o
 -10   2   6      465.12      464.19     14.87 o
  -9   2   6      223.76      218.55     23.21 o
  -8   2   6       69.47       67.29      7.69 o
  -7   2   6      110.26      114.99      5.47 o
  -6   2   6      616.20      639.39      9.37 o
  -5   2   6       67.44       98.75      3.70 o
  -4   2   6      367.09      332.72      5.50 o
  -3   2   6     1138.10     1093.71     12.23 o
  -2   2   6      131.39      142.01      4.74 o
  -1   2   6       90.33      103.83      5.96 o
   0   2   6      140.37      110.89      3.51 o
   1   2   6     1209.03     1172.97     10.69 o
   2   2   6      266.99      235.50      5.18 o
   3   2   6      326.18      340.37      7.88 o
   4   2   6      365.39      383.90      6.51 o
   5   2   6        0.08       -5.44      5.44 o
   6   2   6      371.86      320.10     15.42 o
   7   2   6      170.77      192.73     15.11 o
   8   2   6       48.21       20.14     11.56 o
   9   2   6        3.60       12.95     12.13 o
  10   2   6       21.24       26.48     22.72 o
 -13   3   6        1.40        4.18      9.90 o
 -12   3   6        2.58        7.16     10.64 o
 -11   3   6        0.93        3.46      8.53 o
 -10   3   6      614.84      559.38     23.21 o
  -9   3   6      335.71      364.56     12.99 o
  -8   3   6      153.53      138.92      8.55 o
  -7   3   6       23.50       19.98      6.99 o
  -6   3   6       23.80       26.41      3.99 o
  -5   3   6      392.08      367.04     13.47 o
  -4   3   6      737.40      722.43     19.46 o
  -3   3   6      901.42      872.96     10.52 o
  -2   3   6      141.46      159.67      4.74 o
  -1   3   6      603.89      589.34      9.63 o
   0   3   6      109.00       98.18      4.43 o
   1   3   6       24.23       21.29      3.30 o
   2   3   6       86.08       93.96      5.58 o
   3   3   6      182.26      158.39      9.28 o
   4   3   6        6.50        5.65      5.00 o
   5   3   6      153.53      167.23      9.76 o
   6   3   6      177.83      191.32     10.23 o
   7   3   6        3.97        6.64      8.45 o
   8   3   6       92.92       93.18     15.47 o
   9   3   6        0.02        4.52     11.76 o
  10   3   6       63.63       98.58     15.47 o
 -13   4   6       79.35       64.01     11.27 o
 -12   4   6      102.44       91.01     11.45 o
 -11   4   6        5.23       -6.55     12.33 o
 -10   4   6      154.06      158.97     10.76 o
  -9   4   6      405.00      351.88     38.68 o
  -8   4   6        9.88       15.70      6.29 o
  -7   4   6      179.24      147.01      9.52 o
  -6   4   6       93.90       90.50      7.88 o
  -5   4   6      244.55      260.19     10.92 o
  -4   4   6      330.87      320.61      7.44 o
  -3   4   6      166.15      137.76      4.83 o
  -2   4   6       10.21       14.49      3.38 o
  -1   4   6      560.86      592.81      8.73 o
   0   4   6     2416.09     2487.43     24.71 o
   1   4   6        0.16        1.77      4.39 o
   2   4   6      158.21      181.58      7.33 o
   3   4   6      312.58      316.77     10.35 o
   4   4   6      233.90      238.67      8.01 o
   5   4   6        2.44       -5.21      6.53 o
   6   4   6      186.63      184.48     12.13 o
   7   4   6      133.17      136.77     19.93 o
   8   4   6       74.63       62.14     12.29 o
   9   4   6       53.04       63.66     12.98 o
  10   4   6       32.22       41.57     13.47 o
 -13   5   6      163.62      152.62     12.98 o
 -12   5   6        4.14       10.41      9.84 o
 -11   5   6       42.76       48.28      9.90 o
 -10   5   6       32.20       40.01      9.23 o
  -9   5   6      225.25      225.48     10.41 o
  -8   5   6        6.37       -3.41      9.43 o
  -7   5   6     1077.40     1054.05     21.27 o
  -6   5   6      269.79      279.40     29.25 o
  -5   5   6       95.96       98.92      5.99 o
  -4   5   6      517.10      540.18     13.87 o
  -3   5   6       68.70       65.96      3.04 o
  -2   5   6      504.30      459.37      9.07 o
  -1   5   6      802.76      805.78     10.88 o
   0   5   6        1.08       11.10      4.05 o
   1   5   6      256.39      260.55      8.10 o
   2   5   6       23.47       23.55      5.31 o
   3   5   6      140.05      143.91     15.23 o
   4   5   6       73.33       64.66      9.02 o
   5   5   6      220.13      224.52     15.57 o
   6   5   6        0.50       -8.55      9.36 o
   7   5   6        2.64       12.23     10.58 o
   8   5   6        2.83       -5.63     11.12 o
   9   5   6        0.11        7.17     11.76 o
 -13   6   6       19.14       15.47     10.94 o
 -12   6   6      120.21      126.94     13.05 o
 -11   6   6        7.35        7.04      9.55 o
 -10   6   6       18.30       16.71     20.79 o
  -9   6   6      616.37      609.62     28.04 o
  -8   6   6       45.80       38.45     13.30 o
  -7   6   6        4.35       -6.77      7.64 o
  -6   6   6      251.15      228.07     11.42 o
  -5   6   6       16.47       14.13      4.74 o
  -4   6   6       14.68       14.85      3.97 o
  -3   6   6      410.92      372.24      7.75 o
  -2   6   6      141.21      120.43      5.12 o
  -1   6   6       82.24       69.20      4.75 o
   0   6   6     1391.55     1394.40     16.28 o
   1   6   6      355.57      350.40      9.45 o
   2   6   6      886.97      905.51     49.56 o
   3   6   6      209.17      206.11     11.11 o
   4   6   6       79.24       78.46     15.71 o
   5   6   6       16.26       20.59      9.21 o
   6   6   6       18.05       30.94     14.99 o
   7   6   6        0.35        6.29     15.47 o
   8   6   6        8.02       23.21     17.89 o
   9   6   6       16.05       24.17     18.37 o
 -12   7   6      102.46       97.55     18.13 o
 -11   7   6       40.42       40.61     10.42 o
 -10   7   6      387.80      388.56     16.66 o
  -9   7   6      628.47      631.84     18.57 o
  -8   7   6      114.15      110.72     10.80 o
  -7   7   6      413.65      432.54     15.00 o
  -6   7   6      701.14      680.33     17.20 o
  -5   7   6        0.11        3.78      8.70 o
  -4   7   6       34.00       39.14      6.06 o
  -3   7   6       56.39       54.72      6.17 o
  -2   7   6       91.22       90.97      6.74 o
  -1   7   6      444.53      424.28     10.63 o
   0   7   6      560.80      529.86     11.83 o
   1   7   6      335.75      337.13     13.54 o
   2   7   6       34.73       38.50     22.72 o
   3   7   6       24.16       24.55      8.71 o
   4   7   6        1.22       14.37      9.05 o
   5   7   6      106.12      135.34     29.73 o
   6   7   6      100.57      103.46     16.92 o
   7   7   6        4.98       41.10     16.92 o
   8   7   6       10.83       14.99     16.92 o
   9   7   6        4.88        1.45     18.37 o
 -12   8   6        0.05        5.80     10.39 o
 -11   8   6        0.14        5.32     14.02 o
 -10   8   6        1.40        8.85     10.10 o
  -9   8   6      242.81      254.68     14.11 o
  -8   8   6       22.62       23.57      9.50 o
  -7   8   6     1149.73     1187.75     24.74 o
  -6   8   6      583.41      559.24     16.66 o
  -5   8   6      155.57      171.42     10.53 o
  -4   8   6       35.58       46.47      6.44 o
  -3   8   6        1.91        3.03      5.65 o
  -2   8   6       88.70       98.71      7.13 o
  -1   8   6        2.24       11.71      5.87 o
   0   8   6     1237.13     1160.76     19.81 o
   1   8   6        6.37        6.49      8.18 o
   2   8   6        5.99       16.98      8.71 o
   3   8   6      238.70      250.44     19.34 o
   4   8   6       40.93       50.00      9.90 o
   5   8   6        0.44        2.42      9.91 o
   6   8   6       79.72       57.05     11.62 o
   7   8   6       52.04       14.02     16.92 o
   8   8   6      226.22      191.94     22.72 o
 -11   9   6        0.01       -2.38     19.34 o
 -10   9   6        2.47        6.82     10.57 o
  -9   9   6       10.62       15.81     10.32 o
  -8   9   6       20.54       17.30      9.50 o
  -7   9   6      342.08      294.17     14.00 o
  -6   9   6      667.98      657.98     18.27 o
  -5   9   6       87.32       68.68      7.50 o
  -4   9   6       29.48       45.75      6.94 o
  -3   9   6      250.92      258.83     11.36 o
  -2   9   6      197.17      202.04     12.07 o
  -1   9   6       89.42       99.81     14.75 o
   0   9   6        1.43       11.74      6.40 o
   1   9   6      292.33      313.61     22.72 o
   2   9   6       39.78       23.44      9.55 o
   3   9   6      100.83       87.20     10.92 o
   4   9   6        1.58       -4.65      9.55 o
   5   9   6       18.36       17.59     10.76 o
   6   9   6       66.95       82.33     12.47 o
   7   9   6       18.41       24.03     27.32 o
   8   9   6       13.06       36.74     18.86 o
 -10  10   6        1.65        0.51     15.95 o
  -9  10   6        0.86       13.71     10.45 o
  -8  10   6      209.47      184.49     13.13 o
  -7  10   6       31.56       42.09     11.36 o
  -6  10   6       34.24       69.72     10.24 o
  -5  10   6        0.88       -6.37      6.37 o
  -4  10   6        9.05       12.00      6.81 o
  -3  10   6       21.27       15.44      6.88 o
  -2  10   6       83.58       87.75      7.81 o
  -1  10   6       92.11       97.22     10.72 o
   0  10   6      483.64      443.65     12.34 o
   1  10   6       72.85       61.38     10.24 o
   2  10   6      403.97      375.10     17.16 o
   3  10   6      200.32      196.61     13.32 o
   4  10   6       40.24       33.06     10.76 o
   5  10   6       12.89       16.68     10.94 o
   6  10   6       17.94       11.01     11.79 o
   7  10   6      181.98      165.26     15.37 o
 -10  11   6        3.23       -2.17     12.09 o
  -9  11   6       14.65      -10.32     10.32 o
  -8  11   6       34.42       32.73     10.80 o
  -7  11   6      116.47      105.58     15.47 o
  -6  11   6        4.19        0.95      7.22 o
  -5  11   6       77.20       60.03      7.91 o
  -4  11   6      610.39      599.84     14.12 o
  -3  11   6       17.19       10.13      6.94 o
  -2  11   6       89.09       79.57      8.37 o
  -1  11   6      124.15      106.99      8.57 o
   0  11   6      292.61      257.07     29.73 o
   1  11   6        5.67      -11.36     11.36 o
   2  11   6      271.96      265.84     14.65 o
   3  11   6       76.44       78.65     11.79 o
   4  11   6        5.25        6.72     10.58 o
   5  11   6       21.89       19.58     11.62 o
   6  11   6        0.15       16.31     12.29 o
  -9  12   6        1.04        0.63     12.81 o
  -8  12   6        2.81       -4.24     10.53 o
  -7  12   6      375.73      373.25     13.20 o
  -6  12   6       13.22       14.92      7.66 o
  -5  12   6       42.00       40.38      8.10 o
  -4  12   6       38.00       44.04      7.98 o
  -3  12   6        7.79        6.66      7.28 o
  -2  12   6       85.50       85.34      8.37 o
  -1  12   6      154.14      173.46      9.83 o
   0  12   6      121.21      108.22     11.91 o
   1  12   6        6.36        3.92     10.24 o
   2  12   6       23.16       37.95     11.28 o
   3  12   6      117.55       84.84     12.47 o
   4  12   6        9.93       11.10     17.16 o
   5  12   6       50.87       30.70     12.31 o
  -7  13   6       27.03       45.68      8.85 o
  -6  13   6        1.99       -0.49      8.01 o
  -5  13   6       58.60       51.05      8.57 o
  -4  13   6        4.92        5.78      7.75 o
  -3  13   6       37.08       21.28      9.69 o
  -2  13   6       15.81       14.97      7.68 o
  -1  13   6       47.59       51.47     12.13 o
   0  13   6       85.97       72.77     11.95 o
   1  13   6      307.07      273.89     25.38 o
   2  13   6       49.67       61.46     12.64 o
   3  13   6       20.66       16.79     11.79 o
   4  13   6       78.61       78.43     13.33 o
  -6  14   6        9.60        9.92      8.57 o
  -5  14   6        0.14        2.11      8.00 o
  -4  14   6      100.47       92.48     10.17 o
  -3  14   6        1.60        1.68      7.94 o
  -2  14   6       13.94       18.50      8.16 o
  -1  14   6        1.97        9.68      8.22 o
   0  14   6       18.68       37.54     12.33 o
   1  14   6       10.38       11.63     11.42 o
   2  14   6       25.73       46.94     12.59 o
 -13   1   7        3.05       -3.38      9.55 o
 -12   1   7       27.06       24.90      9.23 o
 -11   1   7       50.47       59.24      9.23 o
 -10   1   7       91.44      103.77      9.23 o
  -9   1   7      101.97      120.59      8.71 o
  -8   1   7      330.61      334.73     11.11 o
  -7   1   7      134.98      151.32      5.95 o
  -6   1   7       36.08       28.84      3.45 o
  -5   1   7       50.90       50.02      3.26 o
  -4   1   7     1593.99     1702.69     20.53 o
  -3   1   7      802.73      851.42      9.55 o
  -2   1   7       54.36       60.43      4.11 o
  -1   1   7      559.10      496.82      6.20 o
   0   1   7      127.59      135.93      4.81 o
   1   1   7        0.55        2.88      3.32 o
   2   1   7      201.94      179.06      4.59 o
   3   1   7      292.63      265.82      6.95 o
   4   1   7      337.92      308.71     10.56 o
   5   1   7      230.88      227.81      7.08 o
   6   1   7        2.44        4.79      6.49 o
   7   1   7        0.12        6.04     10.60 o
   8   1   7       70.18       62.86     19.10 o
   9   1   7        0.37        5.10     11.95 o
 -13   2   7        3.16        1.73      9.40 o
 -12   2   7       32.57       31.26      9.40 o
 -11   2   7       32.00       19.39      8.71 o
 -10   2   7      168.43      185.43     10.58 o
  -9   2   7      747.07      718.95     16.41 o
  -8   2   7      111.41      111.23      8.03 o
  -7   2   7      544.01      614.04      9.65 o
  -6   2   7      439.67      471.35      9.24 o
  -5   2   7     1602.56     1573.92     15.40 o
  -4   2   7      274.41      223.14      6.01 o
  -3   2   7      113.87      116.20      5.70 o
  -2   2   7      831.80      883.72     10.76 o
  -1   2   7      839.00      701.35      8.38 o
   0   2   7       52.28       51.90      5.72 o
   1   2   7        0.88        2.71      3.63 o
   2   2   7       50.72       57.40      3.69 o
   3   2   7      344.24      342.84     10.74 o
   4   2   7      169.73      163.48      5.22 o
   5   2   7      651.07      654.68     14.07 o
   6   2   7       23.23       13.69      6.92 o
   7   2   7      127.00      129.40      9.21 o
   8   2   7       18.72        3.03     11.76 o
   9   2   7       19.03       21.81     12.82 o
 -13   3   7        0.00       -0.46      9.70 o
 -12   3   7      108.97      105.07     10.92 o
 -11   3   7      106.10      109.31     10.26 o
 -10   3   7      175.86      176.45     24.66 o
  -9   3   7      463.64      443.79     13.50 o
  -8   3   7      124.31      130.99      7.46 o
  -7   3   7       21.48       29.51     11.74 o
  -6   3   7       74.34       87.07      4.55 o
  -5   3   7     1422.44     1363.36     24.30 o
  -4   3   7     3051.16     3025.45     28.75 o
  -3   3   7      176.64      186.48      5.54 o
  -2   3   7       13.09       14.74      3.60 o
  -1   3   7      481.58      498.69      7.78 o
   0   3   7      382.86      363.59      8.17 o
   1   3   7      212.69      200.91      6.38 o
   2   3   7       86.25       73.34      6.99 o
   3   3   7      263.82      256.19     13.89 o
   4   3   7      188.76      195.80      8.71 o
   5   3   7        4.73       -1.25      6.67 o
   6   3   7      152.85      148.41      9.02 o
   7   3   7       25.94       23.62      7.73 o
   8   3   7      151.42      144.62     11.72 o
   9   3   7       54.63       57.00     13.47 o
 -13   4   7       95.73       84.89     13.54 o
 -12   4   7        1.07        4.60      9.21 o
 -11   4   7       26.09        9.89      8.71 o
 -10   4   7       14.79       10.05      8.18 o
  -9   4   7      259.28      283.62     11.44 o
  -8   4   7        3.00        4.43      6.22 o
  -7   4   7     1222.93     1208.32     17.87 o
  -6   4   7      563.38      545.35     10.38 o
  -5   4   7      427.83      437.93      8.74 o
  -4   4   7      428.28      411.47      6.13 o
  -3   4   7      355.90      352.74      6.79 o
  -2   4   7      123.83      118.88      4.58 o
  -1   4   7       42.79       52.01      4.18 o
   0   4   7        0.11        7.93      3.82 o
   1   4   7     2145.72     2135.80     36.65 o
   2   4   7      325.94      330.62     11.95 o
   3   4   7      177.19      168.94      8.09 o
   4   4   7       94.12       94.04      8.95 o
   5   4   7       10.74        8.93      6.96 o
   6   4   7       77.45       90.09      8.67 o
   7   4   7       24.99       11.06      7.79 o
   8   4   7       13.49        8.99      8.48 o
   9   4   7        4.06        9.95     12.39 o
 -13   5   7      117.68      116.24     12.29 o
 -12   5   7       12.54       -9.13      9.21 o
 -11   5   7      114.52      100.53     10.60 o
 -10   5   7      707.44      709.46     18.29 o
  -9   5   7       11.66        6.69      6.79 o
  -8   5   7     1311.95     1303.27     25.13 o
  -7   5   7      919.27      938.97     20.17 o
  -6   5   7      342.72      347.67     12.65 o
  -5   5   7      724.87      690.36     11.67 o
  -4   5   7      755.42      733.47      8.64 o
  -3   5   7      357.76      335.03      5.68 o
  -2   5   7      221.74      181.23      5.68 o
  -1   5   7      339.27      384.35      7.74 o
   0   5   7       52.06       64.45      4.85 o
   1   5   7      202.25      186.93      9.84 o
   2   5   7       17.46        6.16      7.34 o
   3   5   7       40.18       49.10     12.09 o
   4   5   7      427.20      395.58     14.50 o
   5   5   7       14.10       10.59      7.38 o
   6   5   7       85.92       82.80      8.74 o
   7   5   7       17.81       15.58      8.07 o
   8   5   7        7.26       -8.30      8.30 o
   9   5   7        0.00        1.38     12.25 o
 -12   6   7        2.24       12.57     14.99 o
 -11   6   7        9.31       16.68      9.57 o
 -10   6   7      567.16      501.44     18.37 o
  -9   6   7      978.86     1060.15     23.61 o
  -8   6   7        9.59        0.69      8.58 o
  -7   6   7      567.68      528.45     25.14 o
  -6   6   7       75.50       62.46      9.43 o
  -5   6   7     1732.64     1621.34     28.53 o
  -4   6   7       74.83       83.65      3.60 o
  -3   6   7       59.60       59.97      7.19 o
  -2   6   7      333.34      311.77      8.21 o
  -1   6   7      554.29      531.34     10.26 o
   0   6   7      127.26      118.00      7.12 o
   1   6   7       17.88       15.64      7.84 o
   2   6   7      147.32      129.22     10.05 o
   3   6   7      497.71      529.89     22.72 o
   4   6   7       40.86       39.64      9.55 o
   5   6   7        1.61       -6.08      8.94 o
   6   6   7       60.54       57.35     12.81 o
   7   6   7       15.27       15.68     10.22 o
   8   6   7        9.19        6.92     10.64 o
 -12   7   7        4.90       11.09     14.99 o
 -11   7   7        0.03       -0.77      9.40 o
 -10   7   7        1.28       15.88     21.03 o
  -9   7   7       17.98       21.11      9.76 o
  -8   7   7        0.30        9.41      8.94 o
  -7   7   7       40.25       53.42      9.29 o
  -6   7   7      171.50      147.99     16.44 o
  -5   7   7      774.56      783.79     19.13 o
  -4   7   7        6.81       10.31      8.01 o
  -3   7   7      334.37      311.05     10.33 o
  -2   7   7        2.01       -3.32      5.53 o
  -1   7   7        0.11       -5.54      5.54 o
   0   7   7      432.65      433.80     11.38 o
   1   7   7       42.57       71.54     11.85 o
   2   7   7       25.21       29.60      8.81 o
   3   7   7      172.10      149.08     14.99 o
   4   7   7      245.88      238.64     13.33 o
   5   7   7      145.73      122.32     11.76 o
   6   7   7        0.09        4.72      9.84 o
   7   7   7       25.01       27.25     11.14 o
   8   7   7        0.11      -10.69     10.69 o
 -12   8   7       17.63       15.24     10.58 o
 -11   8   7        6.16       -6.16     15.71 o
 -10   8   7       74.41       81.20     15.95 o
  -9   8   7        2.29       -5.21      9.41 o
  -8   8   7       22.43       10.42      9.29 o
  -7   8   7       10.02        2.78      8.71 o
  -6   8   7      223.16      274.56     13.28 o
  -5   8   7      304.57      282.93     10.45 o
  -4   8   7        2.68        2.56      6.12 o
  -3   8   7       11.84       -0.55      6.12 o
  -2   8   7        0.61        7.30      6.09 o
  -1   8   7      520.09      490.47     12.03 o
   0   8   7      257.65      246.86      9.87 o
   1   8   7       19.72       21.77      8.87 o
   2   8   7       14.00       -8.67      8.67 o
   3   8   7       41.73       50.37     10.08 o
   4   8   7      181.80      196.12     13.33 o
   5   8   7        0.05        1.16     22.48 o
   6   8   7       38.67       42.21     11.36 o
   7   8   7       30.88       24.14     11.49 o
 -11   9   7       17.27        5.88     11.15 o
 -10   9   7        4.59        1.93     10.57 o
  -9   9   7       42.26       43.19     10.80 o
  -8   9   7        0.13       15.16      9.63 o
  -7   9   7      383.94      366.36     16.92 o
  -6   9   7      494.41      475.60     12.86 o
  -5   9   7        1.68       -3.59      6.45 o
  -4   9   7      279.44      245.56      9.85 o
  -3   9   7       51.44       57.90      7.35 o
  -2   9   7      208.22      221.66     25.02 o
  -1   9   7      161.37      133.59      8.41 o
   0   9   7       48.01       36.34      7.31 o
   1   9   7      214.46      199.58     12.29 o
   2   9   7      125.58      122.79     11.56 o
   3   9   7       23.17       25.22     10.05 o
   4   9   7       17.04       28.95     10.76 o
   5   9   7        0.00       -5.58     10.76 o
   6   9   7        8.61       22.65     11.61 o
   7   9   7        5.06       -6.29     11.14 o
 -10  10   7       41.47       37.95     12.33 o
  -9  10   7       29.05       32.47     10.92 o
  -8  10   7       29.16       19.22     10.32 o
  -7  10   7        0.68       -9.18      9.18 o
  -6  10   7       11.61        3.54      7.16 o
  -5  10   7        2.74        7.14      7.07 o
  -4  10   7       14.13       10.81      6.84 o
  -3  10   7       82.53       97.55      8.29 o
  -2  10   7       13.97       13.93      6.88 o
  -1  10   7        0.04       -4.01      6.72 o
   0  10   7      357.26      377.69     15.87 o
   1  10   7       75.20       89.65     18.86 o
   2  10   7       40.92       44.21     10.73 o
   3  10   7       75.56       88.60     11.91 o
   4  10   7        9.40       17.21     10.76 o
   5  10   7        1.46       -9.67     11.28 o
   6  10   7       15.10      -13.78     13.78 o
  -9  11   7        0.47        1.15     10.67 o
  -8  11   7        1.53        2.77     20.06 o
  -7  11   7       18.18       17.99      8.13 o
  -6  11   7       87.50       99.52      9.01 o
  -5  11   7        5.62       -2.29      7.30 o
  -4  11   7       54.34       43.28      7.81 o
  -3  11   7        1.65        6.43      7.22 o
  -2  11   7       79.85       89.85      8.91 o
  -1  11   7      398.75      397.22     12.74 o
   0  11   7        6.49        2.75      9.70 o
   1  11   7       45.48       61.18     27.56 o
   2  11   7        2.06       -4.38     10.39 o
   3  11   7       84.58       61.40     11.95 o
   4  11   7       73.18       78.82     14.26 o
   5  11   7        0.13       -7.32     11.42 o
  -8  12   7        0.40       -7.52      8.04 o
  -7  12   7       20.34       19.69     10.63 o
  -6  12   7        4.66        9.43      7.79 o
  -5  12   7       16.51       13.09      7.66 o
  -4  12   7        3.67       13.88      7.79 o
  -3  12   7       90.00      112.98      9.28 o
  -2  12   7       40.20       48.48      8.29 o
  -1  12   7       11.80       26.43      7.85 o
   0  12   7        1.44        1.22     10.24 o
   1  12   7        0.11       -6.10     10.05 o
   2  12   7       78.56      115.06     13.47 o
   3  12   7       20.94        9.14     13.30 o
   4  12   7       29.04       25.54     11.95 o
  -7  13   7        7.65       14.36      8.66 o
  -6  13   7       28.31       27.95      8.64 o
  -5  13   7       15.45       19.60      8.26 o
  -4  13   7       14.67       22.12      8.22 o
  -3  13   7       15.75       22.06      8.13 o
  -2  13   7       28.23       26.95      8.52 o
  -1  13   7        4.71        4.32     16.99 o
   0  13   7      169.29      151.97     13.82 o
   1  13   7       96.97       97.77     13.13 o
   2  13   7       73.82       61.97     12.82 o
   3  13   7       10.91      -11.61     11.61 o
  -5  14   7        8.02       24.66     15.47 o
  -4  14   7       64.13       79.07     14.76 o
  -3  14   7       18.79       22.15      8.74 o
  -2  14   7        2.97        5.26      8.39 o
  -1  14   7        9.18       28.48     11.76 o
   0  14   7        6.01       20.72     11.95 o
 -13   0   8        0.42        3.38     13.05 o
 -12   0   8      102.80       98.15     14.50 o
 -11   0   8       20.58        8.70     11.60 o
 -10   0   8      585.55      592.74     21.76 o
  -9   0   8        7.07       -1.45      9.67 o
  -8   0   8      137.76      145.53     11.12 o
  -7   0   8        0.00        2.90      7.25 o
  -6   0   8       98.74      123.40      8.22 o
  -5   0   8       63.14       71.19      4.64 o
  -4   0   8       15.44       -0.39      6.15 o
  -3   0   8      221.82      239.44      9.76 o
  -2   0   8     4219.34     4112.46     58.98 o
  -1   0   8      112.86      125.63      7.99 o
   0   0   8      317.69      319.12      9.57 o
   1   0   8     1459.65     1422.87     22.91 o
   2   0   8      588.99      498.43     19.34 o
   3   0   8     1058.65     1107.17     34.08 o
   4   0   8       19.18        5.04      6.28 o
   5   0   8      155.82      161.48     16.44 o
   6   0   8      133.00      128.12     17.41 o
   7   0   8      175.94      160.51     19.34 o
   8   0   8      121.74      114.10     19.82 o
   9   0   8        2.50       16.92     18.37 o
 -13   1   8       36.92       32.73     10.08 o
 -12   1   8       14.48       25.45      9.67 o
 -11   1   8      266.26      293.26     13.16 o
 -10   1   8       14.72        4.51      7.34 o
  -9   1   8      133.65      125.21      9.43 o
  -8   1   8      220.16      230.27      9.55 o
  -7   1   8       53.41       56.78      6.79 o
  -6   1   8       57.33       52.61      3.29 o
  -5   1   8      803.01      867.49     12.49 o
  -4   1   8      152.98      152.34      9.27 o
  -3   1   8      208.44      199.06      5.01 o
  -2   1   8        0.09        3.04      3.59 o
  -1   1   8      444.10      410.65      8.65 o
   0   1   8       66.34       62.65      4.39 o
   1   1   8      160.60      167.66      5.70 o
   2   1   8       26.75       38.93      4.39 o
   3   1   8      178.17      155.21      7.89 o
   4   1   8        0.34        2.73      6.98 o
   5   1   8        0.30        4.29      6.38 o
   6   1   8        0.81        4.38     10.32 o
   7   1   8      183.71      196.49     14.70 o
   8   1   8       87.38       74.88     13.13 o
   9   1   8       57.66       68.80     13.66 o
 -13   2   8        0.53       16.84     14.75 o
 -12   2   8       11.83        7.66      8.71 o
 -11   2   8        1.43       -3.63      8.46 o
 -10   2   8        7.01        5.08      7.52 o
  -9   2   8       28.70       26.59      7.18 o
  -8   2   8      635.80      645.84     18.37 o
  -7   2   8      337.64      350.48     13.21 o
  -6   2   8      468.85      472.44     12.29 o
  -5   2   8      686.49      681.20     14.48 o
  -4   2   8       31.77       27.48      3.94 o
  -3   2   8      397.94      399.96      7.32 o
  -2   2   8      653.85      651.29      9.33 o
  -1   2   8      821.26      859.44     12.01 o
   0   2   8      243.70      241.96     10.96 o
   1   2   8        2.25        8.79      3.97 o
   2   2   8      106.73      107.62      5.16 o
   3   2   8       76.72       91.11      7.60 o
   4   2   8       40.35       27.67     10.40 o
   5   2   8      106.29       90.15      8.37 o
   6   2   8       25.45       23.44      8.38 o
   7   2   8       46.85       52.52     12.29 o
   8   2   8       45.52       38.40     15.47 o
 -13   3   8        0.41       -1.45      9.23 o
 -12   3   8       91.04       91.54     10.58 o
 -11   3   8        6.92        3.78      8.18 o
 -10   3   8       83.03       78.35      8.89 o
  -9   3   8       17.49        6.77     12.57 o
  -8   3   8     1243.88     1118.67     17.42 o
  -7   3   8       85.02       87.63      7.61 o
  -6   3   8        8.10        7.47      3.26 o
  -5   3   8        0.97        1.67      4.94 o
  -4   3   8        0.53       -0.66      3.69 o
  -3   3   8      347.57      360.09      7.22 o
  -2   3   8       52.18       58.96      5.51 o
  -1   3   8       24.24       21.75      5.24 o
   0   3   8      192.34      189.51      9.70 o
   1   3   8       81.18       95.62      6.38 o
   2   3   8       39.56       49.08      8.49 o
   3   3   8       10.74       10.32      6.25 o
   4   3   8      245.22      233.67      9.95 o
   5   3   8       57.00       53.77      7.68 o
   6   3   8        0.80       -1.04      7.21 o
   7   3   8       44.78       54.17     10.60 o
   8   3   8       43.75       39.77     12.73 o
 -13   4   8        0.35       -9.36      9.36 o
 -12   4   8      148.07      138.52     11.45 o
 -11   4   8      154.97      145.83     15.95 o
 -10   4   8        1.28        0.24      7.86 o
  -9   4   8        0.24        1.04      6.43 o
  -8   4   8      892.33      841.36     14.93 o
  -7   4   8      714.62      756.87     14.87 o
  -6   4   8       51.88       44.51      3.91 o
  -5   4   8      171.41      178.75      4.70 o
  -4   4   8       22.02       18.30      5.16 o
  -3   4   8      218.20      238.63      6.32 o
  -2   4   8      321.06      314.50      8.85 o
  -1   4   8       44.89       51.54      4.29 o
   0   4   8        2.17        2.44      6.62 o
   1   4   8      117.10      115.71     12.81 o
   2   4   8       22.47       28.42      6.13 o
   3   4   8        3.22       -3.54      6.37 o
   4   4   8       29.39       24.51      7.14 o
   5   4   8        4.02       -4.18      6.96 o
   6   4   8       14.13       14.65      7.73 o
   7   4   8        8.79        3.71      7.95 o
   8   4   8       17.80       26.17     12.25 o
 -13   5   8        0.97        8.61      9.74 o
 -12   5   8        0.78       -0.73      9.91 o
 -11   5   8      116.02      122.95     10.92 o
 -10   5   8        0.01        2.87      7.36 o
  -9   5   8       12.69       15.89      6.96 o
  -8   5   8       34.01       46.41     10.37 o
  -7   5   8      152.49      118.14     15.95 o
  -6   5   8       85.68       55.66      8.22 o
  -5   5   8       29.63       36.65      3.41 o
  -4   5   8        4.08       -1.12      2.89 o
  -3   5   8      127.84      132.07      5.10 o
  -2   5   8       58.42       52.37      4.79 o
  -1   5   8        7.39        7.34      4.40 o
   0   5   8      137.99      151.94      9.50 o
   1   5   8      407.51      416.96     24.90 o
   2   5   8       20.88       15.80     13.78 o
   3   5   8      166.12      135.22     10.58 o
   4   5   8      218.51      222.51     41.58 o
   5   5   8        0.56       -0.60      7.39 o
   6   5   8        9.85       15.79      9.08 o
   7   5   8       21.50       24.34      8.51 o
   8   5   8        0.55       -3.25      9.37 o
 -12   6   8       74.24       76.87     17.89 o
 -11   6   8       44.99       48.43     10.08 o
 -10   6   8      157.80      149.56      9.62 o
  -9   6   8      160.36      187.44     10.22 o
  -8   6   8       27.51       15.26      9.06 o
  -7   6   8      171.71      181.80     11.27 o
  -6   6   8      277.11      248.68     24.90 o
  -5   6   8        8.84        9.01      4.54 o
  -4   6   8      586.80      599.67      7.96 o
  -3   6   8       10.69       23.29      4.34 o
  -2   6   8       56.14       53.62      4.86 o
  -1   6   8       54.32       62.74      6.84 o
   0   6   8       42.86       38.79      8.25 o
   1   6   8       42.15       39.86      8.67 o
   2   6   8        0.21       -7.55      7.84 o
   3   6   8      103.20      112.45     13.05 o
   4   6   8        1.43        4.63      8.94 o
   5   6   8       48.76       45.79     11.12 o
   6   6   8       13.35        2.93      9.87 o
   7   6   8      142.84      189.65     13.69 o
 -12   7   8        3.72       -1.98     10.15 o
 -11   7   8      220.04      230.75     11.62 o
 -10   7   8       51.33       73.08     13.32 o
  -9   7   8      502.51      510.76     20.06 o
  -8   7   8       49.00       46.62      9.76 o
  -7   7   8       76.52       83.97     10.10 o
  -6   7   8       27.92       36.22      7.08 o
  -5   7   8      720.64      666.15     13.79 o
  -4   7   8       85.34      107.25      7.69 o
  -3   7   8      276.40      295.27     10.18 o
  -2   7   8       95.87      104.01      7.59 o
  -1   7   8      363.66      357.89     10.84 o
   0   7   8      186.99      158.79     17.16 o
   1   7   8        1.62       12.32      9.19 o
   2   7   8       29.72       16.80      8.87 o
   3   7   8       43.13       57.32     10.26 o
   4   7   8       10.39        7.90     14.26 o
   5   7   8      216.37      221.78     13.97 o
   6   7   8        1.07       -1.97     10.22 o
   7   7   8       35.51       41.78     11.61 o
 -11   8   8        3.03        0.05      8.55 o
 -10   8   8       10.39       -7.01     11.85 o
  -9   8   8      176.61      217.79     13.90 o
  -8   8   8       17.64       32.85      9.87 o
  -7   8   8       24.94       18.75      9.06 o
  -6   8   8      254.32      258.05     10.61 o
  -5   8   8      912.71      913.80     16.56 o
  -4   8   8      567.35      553.60     12.95 o
  -3   8   8       46.16       63.55      7.25 o
  -2   8   8      128.25      124.63      8.21 o
  -1   8   8       55.14       60.58      7.58 o
   0   8   8      185.20      168.64     13.30 o
   1   8   8       32.85       16.11      9.02 o
   2   8   8       11.33       13.62     17.65 o
   3   8   8       88.30       66.78     10.92 o
   4   8   8       20.95       -4.04     10.24 o
   5   8   8       26.81       32.16     10.92 o
   6   8   8       49.81       31.65     11.49 o
 -11   9   8       25.27       29.91     11.85 o
 -10   9   8      140.26      143.98     14.75 o
  -9   9   8       20.73       11.12     10.19 o
  -8   9   8        1.16       14.07      9.98 o
  -7   9   8       78.14       60.67      8.27 o
  -6   9   8       31.10       40.94      8.40 o
  -5   9   8      409.86      398.60     12.20 o
  -4   9   8      813.71      744.78     18.11 o
  -3   9   8      106.23       80.36      8.10 o
  -2   9   8        0.40       -0.90      6.74 o
  -1   9   8       72.98       69.16      7.93 o
   0   9   8      380.65      415.57     16.02 o
   1   9   8        0.71        2.40      9.36 o
   2   9   8       29.75       32.34     10.24 o
   3   9   8       18.23       19.51     11.36 o
   4   9   8       16.01       24.17     11.28 o
   5   9   8       29.94       33.75     19.10 o
   6   9   8       13.81       26.05     12.05 o
 -10  10   8       11.94       12.66     11.15 o
  -9  10   8       82.75       81.08     12.57 o
  -8  10   8        2.69       -0.26      9.87 o
  -7  10   8       34.93       16.06     11.88 o
  -6  10   8      128.99      142.29      9.40 o
  -5  10   8        3.27        3.55      7.71 o
  -4  10   8        2.51        1.26      7.08 o
  -3  10   8        0.08        9.15      9.90 o
  -2  10   8      193.33      219.90     10.30 o
  -1  10   8       25.60       23.67      7.75 o
   0  10   8        0.12       -1.73      9.50 o
   1  10   8       39.81       31.54     10.58 o
   2  10   8       34.32       23.90     10.73 o
   3  10   8       23.70       33.92     11.42 o
   4  10   8      157.02      168.10     19.34 o
   5  10   8        0.09       -8.46     11.62 o
  -9  11   8        0.44        8.02     17.16 o
  -8  11   8        0.85        7.22      8.29 o
  -7  11   8       46.02       40.48      8.55 o
  -6  11   8      160.81      152.31      9.98 o
  -5  11   8      217.64      205.09     27.26 o
  -4  11   8       12.33        2.68      7.35 o
  -3  11   8        0.22        1.96      7.37 o
  -2  11   8       21.79       16.72      7.66 o
  -1  11   8       55.30       42.01     12.09 o
   0  11   8       25.91       27.14     10.53 o
   1  11   8        0.06       -1.59     10.24 o
   2  11   8        2.69        4.60     10.73 o
   3  11   8       34.21       57.24     12.10 o
   4  11   8       14.34       12.42     11.76 o
  -8  12   8        7.79        6.50      8.55 o
  -7  12   8       21.94       17.44      8.48 o
  -6  12   8       39.84       46.61      8.70 o
  -5  12   8       14.06       19.35      8.19 o
  -4  12   8        0.12        0.24      9.40 o
  -3  12   8        0.01       -7.69      7.69 o
  -2  12   8       23.97       21.38     13.76 o
  -1  12   8       41.73       22.10      8.25 o
   0  12   8       20.57       21.16     13.30 o
   1  12   8       16.03        6.10     10.92 o
   2  12   8       25.40       20.77     11.61 o
   3  12   8       20.12       38.27     15.71 o
  -6  13   8        0.19       -9.63     10.38 o
  -5  13   8        1.51        8.51      8.32 o
  -4  13   8        0.82        4.32      8.22 o
  -3  13   8       20.57        9.14      9.68 o
  -2  13   8      140.51      138.62     16.38 o
  -1  13   8      114.88      118.49     13.47 o
   0  13   8       51.03       63.20     12.59 o
   1  13   8        1.30        8.85     11.27 o
 -13   1   9        0.06       -4.28     10.64 o
 -12   1   9        0.88        1.22      8.37 o
 -11   1   9       16.75       25.38      8.20 o
 -10   1   9       66.10       77.42      8.37 o
  -9   1   9        8.77       10.53      6.47 o
  -8   1   9        1.20       -5.80      5.80 o
  -7   1   9       19.27       14.41      5.80 o
  -6   1   9       63.23       49.47      4.80 o
  -5   1   9      168.09      202.48      7.05 o
  -4   1   9       12.97       29.27      5.92 o
  -3   1   9      102.54      107.80      4.74 o
  -2   1   9      325.06      295.22      6.09 o
  -1   1   9      107.99      115.41      4.87 o
   0   1   9       29.96       28.21      4.33 o
   1   1   9       23.27       33.43      4.59 o
   2   1   9      171.29      178.11      6.48 o
   3   1   9      641.40      698.05     18.78 o
   4   1   9      103.17      117.52     15.16 o
   5   1   9       10.28        8.18     10.08 o
   6   1   9        1.96      -13.54     19.82 o
   7   1   9        3.41       -1.46     11.45 o
   8   1   9       37.96       21.51     12.29 o
 -13   2   9        5.35       -8.87      8.87 o
 -12   2   9        8.17        5.43      9.19 o
 -11   2   9       61.63       64.21      9.05 o
 -10   2   9      192.53      180.16      9.90 o
  -9   2   9       76.74       76.54      7.64 o
  -8   2   9      153.08      154.02     11.12 o
  -7   2   9      811.97      818.99     13.08 o
  -6   2   9      230.61      279.11     10.32 o
  -5   2   9       71.43       72.85      4.66 o
  -4   2   9       36.67       36.62      4.27 o
  -3   2   9       92.07       95.76      6.35 o
  -2   2   9       30.20       30.69      5.09 o
  -1   2   9      142.81      158.57      4.94 o
   0   2   9      272.87      255.10      6.76 o
   1   2   9      118.71      109.97      6.41 o
   2   2   9      180.93      196.32      6.41 o
   3   2   9        1.76        5.01      6.31 o
   4   2   9      517.86      564.17     13.34 o
   5   2   9       55.08       44.28      8.14 o
   6   2   9       14.14        2.65     14.50 o
   7   2   9      103.86      101.48     13.50 o
   8   2   9        0.62       -9.45     12.10 o
 -13   3   9      108.67      103.92     26.59 o
 -12   3   9      116.58      118.47     10.76 o
 -11   3   9        0.73       10.88      8.20 o
 -10   3   9       26.16       12.57      7.50 o
  -9   3   9        0.25       -3.94      6.61 o
  -8   3   9       30.15       29.06      5.85 o
  -7   3   9      409.41      417.32      9.47 o
  -6   3   9      591.41      640.36     25.62 o
  -5   3   9      390.74      360.00      7.71 o
  -4   3   9        9.71       11.89      4.00 o
  -3   3   9       16.25       19.43      4.12 o
  -2   3   9       94.27       70.01      7.84 o
  -1   3   9       33.68       28.28      5.61 o
   0   3   9       80.93       62.26      7.84 o
   1   3   9        6.27       12.72      5.74 o
   2   3   9       63.84       78.44      7.05 o
   3   3   9       25.56       25.65      6.83 o
   4   3   9      111.30      123.38      8.45 o
   5   3   9       27.64       30.42      7.53 o
   6   3   9        6.67       11.12     10.76 o
   7   3   9        0.10       16.67     11.91 o
 -12   4   9        2.00        0.57      9.05 o
 -11   4   9        0.01       -8.20      8.20 o
 -10   4   9       28.26       36.50      8.33 o
  -9   4   9       86.40       83.72      7.42 o
  -8   4   9      200.85      188.29      8.27 o
  -7   4   9      660.43      657.68     20.78 o
  -6   4   9      592.27      539.90     11.96 o
  -5   4   9      180.18      207.29      6.71 o
  -4   4   9       16.52       11.19      4.75 o
  -3   4   9      286.13      282.40      7.03 o
  -2   4   9      262.94      252.00      9.03 o
  -1   4   9      311.07      303.54      8.30 o
   0   4   9      149.82      162.04      9.50 o
   1   4   9      149.57      178.65     10.26 o
   2   4   9       64.12       74.14     20.55 o
   3   4   9      215.08      221.16     12.24 o
   4   4   9       47.53       51.00      7.61 o
   5   4   9        2.60       -3.05      7.30 o
   6   4   9       11.52       -5.38      7.72 o
   7   4   9        4.27        3.24     19.58 o
 -12   5   9      122.61      121.74     11.45 o
 -11   5   9      356.45      405.16     15.19 o
 -10   5   9        5.18        6.21      7.04 o
  -9   5   9      406.85      379.36     11.30 o
  -8   5   9      558.90      576.89     12.51 o
  -7   5   9      113.13      116.33      9.53 o
  -6   5   9        0.02        1.76      4.51 o
  -5   5   9       94.49       70.54      5.72 o
  -4   5   9      151.65      182.09      6.11 o
  -3   5   9       16.71        4.86      5.69 o
  -2   5   9      340.45      383.66     10.20 o
  -1   5   9        0.36        1.20      5.81 o
   0   5   9        9.12       16.66     11.36 o
   1   5   9        5.06       13.54      7.86 o
   2   5   9       25.18       10.23      8.53 o
   3   5   9        0.20       -8.33      8.33 o
   4   5   9       19.58       13.54     10.88 o
   5   5   9       52.33       46.33      9.87 o
   6   5   9        1.12        0.81      8.02 o
   7   5   9        0.09      -11.79     11.79 o
 -12   6   9       24.23       16.80      9.74 o
 -11   6   9       17.45       14.00      9.40 o
 -10   6   9        2.81       -1.89      7.33 o
  -9   6   9       27.24       44.52      7.38 o
  -8   6   9      119.93      127.42     11.85 o
  -7   6   9       21.46       18.45      8.71 o
  -6   6   9        7.33       17.22      6.77 o
  -5   6   9      153.45      197.92      8.94 o
  -4   6   9        1.89       -3.95      6.01 o
  -3   6   9      283.81      285.78     12.43 o
  -2   6   9      378.46      360.75     10.73 o
  -1   6   9      280.81      255.24     10.82 o
   0   6   9        0.45       15.93      8.94 o
   1   6   9       81.30       93.23      9.90 o
   2   6   9       10.00       10.15      8.71 o
   3   6   9        7.10       -3.21      8.67 o
   4   6   9        0.23        0.40      9.29 o
   5   6   9       20.76       26.45     10.22 o
   6   6   9       34.07       19.64     10.34 o
 -11   7   9       12.36       20.89      8.54 o
 -10   7   9        5.68        6.02      7.86 o
  -9   7   9       42.09       64.20     20.31 o
  -8   7   9      236.72      237.64     25.14 o
  -7   7   9       71.06       81.40      8.16 o
  -6   7   9      124.70      128.94      8.53 o
  -5   7   9       96.62       85.81      7.76 o
  -4   7   9      257.93      251.10     12.12 o
  -3   7   9     1042.60      933.73     20.51 o
  -2   7   9       30.42       38.09      6.97 o
  -1   7   9       73.33       63.86      7.47 o
   0   7   9       17.20       32.79      9.02 o
   1   7   9       20.64        8.84      8.87 o
   2   7   9        0.83       -1.91      8.71 o
   3   7   9       14.63       -0.24     13.30 o
   4   7   9       10.80       -8.00     13.78 o
   5   7   9        0.01        3.74     20.06 o
   6   7   9       32.68       20.09     27.56 o
 -11   8   9       53.52       55.74     12.50 o
 -10   8   9       21.44       28.01     11.04 o
  -9   8   9       44.85       10.01     10.22 o
  -8   8   9        8.41        0.65     12.81 o
  -7   8   9       27.49       26.95      7.75 o
  -6   8   9        0.34        4.01      6.96 o
  -5   8   9       51.38       62.07      7.68 o
  -4   8   9      233.11      223.61     14.07 o
  -3   8   9      183.59      204.15      9.46 o
  -2   8   9       59.94       60.95      7.59 o
  -1   8   9      164.73      178.73      9.33 o
   0   8   9       29.16       26.29     14.50 o
   1   8   9      119.64      127.91     16.92 o
   2   8   9        0.94        8.60      9.70 o
   3   8   9        6.62        7.49     10.26 o
   4   8   9        1.28      -10.19     10.19 o
   5   8   9       26.68       21.71     13.78 o
 -10   9   9       16.00        4.51     25.38 o
  -9   9   9       47.24       45.15     12.57 o
  -8   9   9        9.99        1.75      7.75 o
  -7   9   9      221.07      223.79     10.70 o
  -6   9   9      192.39      190.83     10.13 o
  -5   9   9      141.38      132.12     11.66 o
  -4   9   9      115.31      127.98      9.01 o
  -3   9   9       44.94       38.48      7.71 o
  -2   9   9      400.28      400.72     12.56 o
  -1   9   9      218.43      207.45     10.35 o
   0   9   9       43.33       32.09     10.88 o
   1   9   9       36.90       50.11     17.89 o
   2   9   9       56.28       35.20     10.88 o
   3   9   9        9.17        7.61     11.11 o
   4   9   9       14.95       18.86     11.62 o
   5   9   9       25.39       15.79     11.76 o
  -9  10   9       23.43       11.69     10.69 o
  -8  10   9       10.50        9.61      8.10 o
  -7  10   9        0.01       -5.78      7.57 o
  -6  10   9       27.54       24.64      8.05 o
  -5  10   9      115.88      106.38      9.16 o
  -4  10   9       23.56       32.34      7.87 o
  -3  10   9      146.83      132.47     10.94 o
  -2  10   9        4.84       10.93      8.93 o
  -1  10   9        6.36        5.68      7.65 o
   0  10   9       36.12       42.90     11.11 o
   1  10   9        4.11       10.01     11.85 o
   2  10   9        4.54        8.89     12.09 o
   3  10   9       70.79       93.96     12.79 o
   4  10   9       36.07       31.57     12.47 o
  -8  11   9        5.30       -1.62      8.33 o
  -7  11   9       97.52      119.54     10.09 o
  -6  11   9        2.65        4.24      7.87 o
  -5  11   9       20.47        3.08      7.81 o
  -4  11   9      143.97      130.69      9.67 o
  -3  11   9       26.10       22.52      8.07 o
  -2  11   9        4.97        7.44      7.75 o
  -1  11   9       18.33       14.78     10.58 o
   0  11   9        4.16       16.51     10.92 o
   1  11   9       13.02       13.13     11.08 o
   2  11   9      142.85      144.71     14.00 o
   3  11   9       48.65       29.98     12.10 o
  -7  12   9        0.34       15.05     11.27 o
  -6  12   9       12.27       13.09      8.48 o
  -5  12   9        0.76       -7.34      8.87 o
  -4  12   9        1.47        4.42      8.07 o
  -3  12   9        2.90       -2.67      8.10 o
  -2  12   9        2.18        0.81      8.10 o
  -1  12   9        0.85        2.62     10.73 o
   0  12   9       72.59       86.69     12.64 o
   1  12   9        2.39       -4.73     11.22 o
  -4  13   9        6.77       23.46      8.72 o
  -3  13   9       76.63       99.89     10.08 o
  -2  13   9       51.14       26.98     12.10 o
 -13   0  10        9.40      -10.64     12.57 o
 -12   0  10      135.10      135.86     14.99 o
 -11   0  10       31.76       18.37     11.12 o
 -10   0  10        3.25        6.29      9.67 o
  -9   0  10       29.96       22.72      8.70 o
  -8   0  10       18.13        9.19      7.74 o
  -7   0  10        0.75        9.19      6.29 o
  -6   0  10     1202.44     1184.51     29.01 o
  -5   0  10      381.19      387.76     13.01 o
  -4   0  10       25.43       20.51      6.85 o
  -3   0  10     1209.79     1300.12     26.35 o
  -2   0  10        0.13        2.11      6.47 o
  -1   0  10      131.75      165.40      8.12 o
   0   0  10     1322.60     1379.17     56.08 o
   1   0  10      258.80      220.56     10.19 o
   2   0  10       68.44       53.45     10.15 o
   3   0  10        7.79       11.60     12.57 o
   4   0  10        4.62        6.29     13.54 o
   5   0  10        8.27       21.27     14.99 o
   6   0  10       78.89       94.76     17.41 o
   7   0  10       57.59       30.46     16.92 o
 -13   1  10       28.24       32.61      9.40 o
 -12   1  10       11.85       12.57      8.55 o
 -11   1  10        5.18        2.15      7.69 o
 -10   1  10        3.30        2.86      6.66 o
  -9   1  10       27.46       18.70      6.32 o
  -8   1  10       41.31       40.54      6.29 o
  -7   1  10      147.80      145.77      8.77 o
  -6   1  10       37.37       42.72      4.48 o
  -5   1  10        0.06        0.57      5.46 o
  -4   1  10        0.40       -4.72      4.72 o
  -3   1  10       51.75       53.61      4.74 o
  -2   1  10        4.35        7.87      4.35 o
  -1   1  10      142.87      147.91      5.53 o
   0   1  10       18.47        9.95      4.68 o
   1   1  10      377.58      393.90      8.39 o
   2   1  10       22.43       16.69      6.19 o
   3   1  10      110.76      109.06      7.60 o
   4   1  10        6.98       15.41     10.39 o
   5   1  10        4.97       -7.25     14.26 o
   6   1  10       63.56       49.23     11.79 o
   7   1  10        9.82       -4.37     11.42 o
 -12   2  10        0.43        1.41      8.37 o
 -11   2  10        5.33        7.56      7.69 o
 -10   2  10       58.33       58.01      7.77 o
  -9   2  10       64.42       59.71     11.85 o
  -8   2  10        0.07        0.00      4.72 o
  -7   2  10        7.47       -3.56     13.54 o
  -6   2  10      118.87      116.94      5.56 o
  -5   2  10        1.97        5.21      4.20 o
  -4   2  10        2.12       -3.53      5.09 o
  -3   2  10       38.12       31.84      4.34 o
  -2   2  10        0.17        1.57      4.92 o
  -1   2  10        0.17       -3.90      3.90 o
   0   2  10       11.66       11.26      4.47 o
   1   2  10      126.65      131.87      5.94 o
   2   2  10      206.71      207.11     10.87 o
   3   2  10       18.00       19.46      6.96 o
   4   2  10        5.75        0.23      7.46 o
   5   2  10       10.03       -2.23     26.35 o
   6   2  10       45.58       35.80     12.10 o
   7   2  10        0.31       -1.04     18.86 o
 -12   3  10        0.06        6.53      8.55 o
 -11   3  10        0.45        0.50     11.60 o
 -10   3  10        0.00       -3.48      6.95 o
  -9   3  10      172.80      162.41     16.20 o
  -8   3  10       24.51       12.81      5.22 o
  -7   3  10       65.42       54.78      8.13 o
  -6   3  10      403.96      380.31      8.47 o
  -5   3  10       45.91       52.37      4.95 o
  -4   3  10       69.81       74.13      5.09 o
  -3   3  10       19.90       23.69      4.54 o
  -2   3  10        0.15       13.39      5.61 o
  -1   3  10       43.54       60.61      7.55 o
   0   3  10       20.44       22.38      7.69 o
   1   3  10       66.00       79.23      6.81 o
   2   3  10       45.08       51.84      7.15 o
   3   3  10       13.05        9.10      6.88 o
   4   3  10       35.48       49.83      7.59 o
   5   3  10       18.89       33.95     11.27 o
   6   3  10        0.42      -10.21     10.88 o
 -12   4  10       35.49       20.65      9.02 o
 -11   4  10       77.45       95.28     12.81 o
 -10   4  10      296.93      283.12     11.83 o
  -9   4  10        0.16        0.60      6.00 o
  -8   4  10      283.23      309.60     11.21 o
  -7   4  10      226.15      219.29      8.93 o
  -6   4  10     1900.79     1816.31     22.75 o
  -5   4  10      555.17      488.79      9.20 o
  -4   4  10       18.96       13.31      4.43 o
  -3   4  10      110.86      119.58      7.28 o
  -2   4  10       58.78       65.76      6.95 o
  -1   4  10        0.21        1.66      6.33 o
   0   4  10        3.90        7.36      7.84 o
   1   4  10       43.59       47.42      8.89 o
   2   4  10       23.11        8.08      8.46 o
   3   4  10       98.92       96.84      8.13 o
   4   4  10       23.56       20.81      9.35 o
   5   4  10       19.52       21.69      7.94 o
   6   4  10       16.19        5.06     11.56 o
 -12   5  10      132.63      130.91     11.27 o
 -11   5  10      237.20      244.02     12.25 o
 -10   5  10       69.27       55.23      9.32 o
  -9   5  10       12.78        7.78      6.33 o
  -8   5  10        0.58       -0.43      5.49 o
  -7   5  10      448.27      477.48      9.88 o
  -6   5  10      211.63      228.26      7.47 o
  -5   5  10      102.35      112.26      7.26 o
  -4   5  10       74.91       81.98      7.62 o
  -3   5  10       27.47       17.46      6.71 o
  -2   5  10       13.59        7.81      6.48 o
  -1   5  10       78.75       75.18      7.40 o
   0   5  10      123.24      124.41     10.05 o
   1   5  10        2.48        9.62      8.37 o
   2   5  10       19.61       12.20      8.67 o
   3   5  10        7.99       11.86      8.94 o
   4   5  10        1.61        5.42      9.18 o
   5   5  10       14.65       32.19      9.84 o
   6   5  10       40.06       30.94     17.89 o
 -11   6  10      131.85      121.60     12.33 o
 -10   6  10        0.55       -5.29      6.90 o
  -9   6  10       30.88       36.82      6.93 o
  -8   6  10       28.48       29.13      6.38 o
  -7   6  10       73.31       98.93      6.01 o
  -6   6  10        0.83       -6.61      6.61 o
  -5   6  10      211.31      197.73      9.14 o
  -4   6  10      187.90      180.75     10.73 o
  -3   6  10       13.64        7.33      6.59 o
  -2   6  10        0.01        1.38      6.50 o
  -1   6  10       14.66       10.27      6.74 o
   0   6  10        9.95       -5.99      8.33 o
   1   6  10      118.65      120.87     10.58 o
   2   6  10      140.80      155.37     17.16 o
   3   6  10       98.86      111.09     19.82 o
   4   6  10       48.28       60.62     10.80 o
   5   6  10       11.09       -9.87      9.87 o
 -11   7  10       68.61       80.15      9.29 o
 -10   7  10        0.01       -2.11      7.32 o
  -9   7  10        6.63       -0.52      6.82 o
  -8   7  10       26.54       43.00      7.98 o
  -7   7  10       18.99       14.79      8.39 o
  -6   7  10        7.65       11.09      7.02 o
  -5   7  10        9.16       16.05      8.68 o
  -4   7  10       95.07       85.45      7.91 o
  -3   7  10     1092.82     1132.09     18.98 o
  -2   7  10      224.21      206.26      9.89 o
  -1   7  10      143.42      145.03      9.16 o
   0   7  10       10.03       -1.15      9.02 o
   1   7  10       14.37       25.73      9.40 o
   2   7  10       65.46       77.24     10.94 o
   3   7  10        2.29       -7.19      9.63 o
   4   7  10       47.69       53.88     11.27 o
   5   7  10        5.49       10.15     10.80 o
 -10   8  10        0.75        2.56      7.80 o
  -9   8  10      132.81      145.97     12.89 o
  -8   8  10       36.65       39.16      8.39 o
  -7   8  10        5.33        5.08      7.31 o
  -6   8  10        1.11       -7.08      7.08 o
  -5   8  10       10.69       12.25      7.28 o
  -4   8  10        0.79        9.14      7.25 o
  -3   8  10      188.94      166.78     17.89 o
  -2   8  10      146.80      157.50      9.57 o
  -1   8  10      104.07      134.72     19.68 o
   0   8  10        1.40        0.01     13.78 o
   1   8  10        1.19       13.14      9.90 o
   2   8  10       11.63        0.91     17.65 o
   3   8  10        2.80      -10.05     10.05 o
   4   8  10        0.45        4.49     10.73 o
  -9   9  10        1.00        4.36      8.22 o
  -8   9  10        0.96        1.47      7.75 o
  -7   9  10       19.05       19.47      8.10 o
  -6   9  10       86.78       86.21      8.94 o
  -5   9  10       43.02       52.78      8.27 o
  -4   9  10       32.93       41.88      8.62 o
  -3   9  10      236.20      227.33     10.42 o
  -2   9  10        0.79        5.77      7.53 o
  -1   9  10       32.93       46.34     12.33 o
   0   9  10        3.24        0.33      9.70 o
   1   9  10       15.47        1.21     11.85 o
   2   9  10        7.76       10.58     21.51 o
   3   9  10        2.00        1.45     10.94 o
  -8  10  10       10.60       27.00      8.60 o
  -7  10  10       12.58       18.24      8.50 o
  -6  10  10        0.13       -1.06      7.71 o
  -5  10  10        1.15       -1.75      7.53 o
  -4  10  10       36.31       37.03      8.16 o
  -3  10  10        5.29        2.90      7.81 o
  -2  10  10       32.67       20.28      8.20 o
  -1  10  10       17.41       20.31     10.67 o
   0  10  10       14.24       21.76     19.34 o
   1  10  10        0.10       -2.81     10.39 o
   2  10  10        1.55       10.98     11.42 o
  -7  11  10        0.08       12.47      8.41 o
  -6  11  10       25.40       18.71      8.61 o
  -5  11  10       39.47       55.99     11.60 o
  -4  11  10       19.94        9.85      9.99 o
  -3  11  10       71.63       72.91      9.29 o
  -2  11  10       19.92       23.28      8.70 o
  -1  11  10        4.69       -0.29     23.69 o
   0  11  10       30.73       34.91     11.42 o
   1  11  10        4.05       -7.88     18.61 o
  -5  12  10        0.84       -4.35     14.02 o
  -4  12  10       35.98       29.44      8.84 o
  -3  12  10        0.68       -8.32      8.32 o
  -2  12  10        0.00        3.39      8.50 o
  -1  12  10       25.21       10.10     15.47 o
 -12   1  11       37.53       61.31     12.33 o
 -11   1  11        8.81        8.68      7.15 o
 -10   1  11        8.99        7.44      9.67 o
  -9   1  11        2.03        1.16      7.01 o
  -8   1  11        1.82       -6.29      7.25 o
  -7   1  11        0.05       -0.43      5.08 o
  -6   1  11        1.32       -2.34      5.86 o
  -5   1  11        0.70       -4.52      9.04 o
  -4   1  11      127.07      127.48      6.56 o
  -3   1  11       66.85       60.31      4.45 o
  -2   1  11        1.40       -4.39      4.39 o
  -1   1  11        9.95       14.93      4.95 o
   0   1  11        0.31        1.93      4.69 o
   1   1  11        1.55       -5.64      5.64 o
   2   1  11       12.42        1.62      6.25 o
   3   1  11       15.55       16.92      9.57 o
   4   1  11        7.25       21.23     10.42 o
   5   1  11       16.10       14.27     10.92 o
 -12   2  11        1.04       -6.31      7.98 o
 -11   2  11       47.13       25.52      7.77 o
 -10   2  11        0.47        4.91      6.26 o
  -9   2  11       49.98       46.54      6.15 o
  -8   2  11       62.08       53.49      7.69 o
  -7   2  11       27.40       27.92      4.88 o
  -6   2  11       17.44       18.39      4.62 o
  -5   2  11      145.97      154.42      6.12 o
  -4   2  11       93.94      108.72      5.53 o
  -3   2  11      115.06       88.11      6.67 o
  -2   2  11       63.62       79.01     10.09 o
  -1   2  11       78.48       99.60      6.72 o
   0   2  11        0.31        1.82      4.59 o
   1   2  11      109.48      124.99      7.61 o
   2   2  11       15.80        5.52      6.46 o
   3   2  11        6.27       17.49     11.12 o
   4   2  11        1.68       -2.87     19.58 o
   5   2  11        5.65        7.96     11.27 o
 -12   3  11      116.78       93.35      9.84 o
 -11   3  11       44.94       40.99      8.01 o
 -10   3  11       31.01       35.79      6.96 o
  -9   3  11       37.28       38.45      9.06 o
  -8   3  11        1.35       -1.31      6.41 o
  -7   3  11      174.25      151.03      6.60 o
  -6   3  11       37.80       43.49      5.10 o
  -5   3  11      285.61      275.44     10.43 o
  -4   3  11       54.05       62.70      5.13 o
  -3   3  11        5.95       -1.11      8.06 o
  -2   3  11        0.38       -5.45      5.45 o
  -1   3  11       43.43       57.62      7.98 o
   0   3  11       33.72       30.38      8.03 o
   1   3  11       47.65       58.94      6.81 o
   2   3  11       28.25       23.62      6.65 o
   3   3  11       46.26       50.95      7.74 o
   4   3  11        9.55       21.71     10.58 o
   5   3  11       19.13       30.82     17.89 o
 -11   4  11        8.63       17.14      7.77 o
 -10   4  11        3.24        0.50      6.61 o
  -9   4  11       22.41       30.52      6.03 o
  -8   4  11      104.76      118.89      6.62 o
  -7   4  11      156.15      169.87     12.14 o
  -6   4  11       22.21       29.33      5.06 o
  -5   4  11      411.67      424.08     22.75 o
  -4   4  11      541.95      548.44     11.04 o
  -3   4  11        6.70       11.52      6.14 o
  -2   4  11        0.16       -6.05      6.05 o
  -1   4  11        0.64       -3.32      7.64 o
   0   4  11       26.84       21.63      8.37 o
   1   4  11      188.34      198.87     11.62 o
   2   4  11      138.04      132.49     10.73 o
   3   4  11        0.12        3.87      7.07 o
   4   4  11        1.22       -5.13      7.36 o
   5   4  11        4.90        9.91     11.36 o
 -11   5  11       63.00       88.72     20.55 o
 -10   5  11        2.78        7.03      6.54 o
  -9   5  11      113.03      112.92      7.12 o
  -8   5  11       68.50       72.85      8.24 o
  -7   5  11      191.16      150.21      9.99 o
  -6   5  11      423.36      384.91     15.37 o
  -5   5  11       13.73       11.64      6.56 o
  -4   5  11       24.13       18.61      8.38 o
  -3   5  11       36.25       20.87      6.74 o
  -2   5  11       20.77       19.00      6.89 o
  -1   5  11      234.29      258.12     12.25 o
   0   5  11        9.37        7.74      8.55 o
   1   5  11       14.49       -1.34      8.67 o
   2   5  11        1.55       -8.81      8.81 o
   3   5  11       58.06       70.74     13.30 o
   4   5  11       28.58       19.16      9.41 o
   5   5  11       44.55       37.71     17.89 o
 -11   6  11       70.90       73.61      8.48 o
 -10   6  11       52.48       62.32      7.52 o
  -9   6  11       85.72      111.25     10.34 o
  -8   6  11        1.54        3.35      8.44 o
  -7   6  11       27.67       27.81      7.71 o
  -6   6  11      591.14      588.73     13.97 o
  -5   6  11        0.02       -6.14      6.66 o
  -4   6  11       12.00       -1.18      6.76 o
  -3   6  11      567.08      614.73     19.82 o
  -2   6  11      112.59      122.77      8.73 o
  -1   6  11       39.08       26.51      9.02 o
   0   6  11       71.25       54.24      9.70 o
   1   6  11        2.03       -2.17      9.21 o
   2   6  11       18.56       20.01      9.84 o
   3   6  11       24.13       29.48      9.98 o
   4   6  11        1.42        1.81      9.63 o
 -10   7  11       94.01       93.40      8.39 o
  -9   7  11       21.69       20.88      6.03 o
  -8   7  11        0.03        0.05      5.17 o
  -7   7  11       14.61       18.53      8.47 o
  -6   7  11       40.19       53.57      7.91 o
  -5   7  11       28.28       29.49      7.62 o
  -4   7  11       66.10       54.14      7.79 o
  -3   7  11        6.66       12.28      7.41 o
  -2   7  11      226.83      245.39     12.03 o
  -1   7  11      319.56      315.23     22.24 o
   0   7  11       11.54       26.25      9.63 o
   1   7  11        0.64       -2.42     18.37 o
   2   7  11        0.40       -9.20     13.05 o
   3   7  11       14.25       12.84     10.39 o
   4   7  11        1.80      -11.12     15.47 o
  -9   8  11       19.42       19.97      6.52 o
  -8   8  11       63.93       63.16      8.89 o
  -7   8  11       12.51        5.58      7.46 o
  -6   8  11       76.09       62.27      8.49 o
  -5   8  11       27.02       20.78      7.59 o
  -4   8  11        3.90       -3.23      7.08 o
  -3   8  11       12.90       16.05      7.75 o
  -2   8  11       79.47       58.20      8.50 o
  -1   8  11      101.54      100.85     11.49 o
   0   8  11        1.78       -9.84      9.84 o
   1   8  11        3.48       13.86     10.19 o
   2   8  11       12.89       13.76     10.92 o
   3   8  11        0.25       -6.80     10.58 o
  -8   9  11        8.18        6.76      8.26 o
  -7   9  11       14.28       10.29      8.00 o
  -6   9  11       12.76       21.39      8.26 o
  -5   9  11       34.90       36.53     11.00 o
  -4   9  11       22.89       21.80      7.98 o
  -3   9  11       26.88       21.46      8.20 o
  -2   9  11        5.00        3.19      7.98 o
  -1   9  11       12.69        2.40     28.53 o
   0   9  11        3.25        6.10     10.45 o
   1   9  11       19.86       39.66     11.22 o
   2   9  11       68.36       78.33     12.65 o
  -7  10  11       21.86       26.30      8.50 o
  -6  10  11       17.25       -7.67     11.75 o
  -5  10  11       48.76       38.88      8.55 o
  -4  10  11        0.41       -5.84     10.95 o
  -3  10  11        9.23       11.09      8.16 o
  -2  10  11        9.82        2.03     12.86 o
  -1  10  11       26.18       34.41     11.36 o
   0  10  11       23.53       27.39     11.38 o
   1  10  11        0.01      -14.02     14.02 o
  -5  11  11       16.38       27.80      8.90 o
  -4  11  11       16.46       12.52     12.20 o
  -3  11  11        7.81       -9.56      9.56 o
  -2  11  11        5.50        4.51      8.66 o
 -11   0  12       15.10       20.79      9.67 o
 -10   0  12       21.65       32.88      8.70 o
  -9   0  12      174.67      201.34      8.67 o
  -8   0  12        6.47       -0.97     10.15 o
  -7   0  12        3.74        5.32     10.15 o
  -6   0  12       54.56       48.83     11.12 o
  -5   0  12        3.13        7.99      7.66 o
  -4   0  12      126.68      135.22     12.81 o
  -3   0  12       40.82       43.73      8.12 o
  -2   0  12        0.00      -10.64     10.64 o
  -1   0  12        0.73        8.62      6.50 o
   0   0  12      141.90      181.26      9.36 o
   1   0  12        1.86       17.89     11.12 o
   2   0  12        5.31       23.21     13.05 o
   3   0  12       37.10       13.54     13.54 o
   4   0  12       14.77       13.54     14.50 o
 -11   1  12       22.01       11.39      6.81 o
 -10   1  12        0.05       -5.44      5.44 o
  -9   1  12        2.01        0.01      5.21 o
  -8   1  12        1.66        5.67      4.78 o
  -7   1  12        0.17        5.42      6.34 o
  -6   1  12        4.00        5.70      6.26 o
  -5   1  12        1.74        2.35      5.84 o
  -4   1  12        7.97        6.51      6.06 o
  -3   1  12        7.69        4.94      7.32 o
  -2   1  12        0.13       -1.07      5.39 o
  -1   1  12      138.59      119.64      5.72 o
   0   1  12        7.33       18.66      5.66 o
   1   1  12       15.26       31.54      7.98 o
   2   1  12      110.03      146.42     10.92 o
   3   1  12       46.13       40.92     10.24 o
   4   1  12       17.19       28.90     10.58 o
 -11   2  12       34.86       45.50      7.20 o
 -10   2  12        3.72        0.15      5.45 o
  -9   2  12        2.95       -0.86      5.51 o
  -8   2  12      176.22      185.92     11.44 o
  -7   2  12      248.60      262.69     10.61 o
  -6   2  12       14.11       17.53      4.54 o
  -5   2  12       99.51      104.53      7.43 o
  -4   2  12       86.42       82.79      7.54 o
  -3   2  12       37.24       27.80      5.76 o
  -2   2  12       16.68       12.78     11.60 o
  -1   2  12       14.31       21.76      7.98 o
   0   2  12        3.68        6.13      6.42 o
   1   2  12       83.31       77.95      7.72 o
   2   2  12        0.00       -5.28      8.81 o
   3   2  12        3.14       -2.80      9.70 o
   4   2  12        0.47       11.51     10.58 o
 -11   3  12        2.14       -2.77      8.94 o
 -10   3  12        0.66       -0.48     10.15 o
  -9   3  12       15.46       15.16      5.48 o
  -8   3  12      113.86      104.70      6.34 o
  -7   3  12       14.88        5.92      4.79 o
  -6   3  12       52.33       52.36      5.32 o
  -5   3  12       10.54        9.00      4.66 o
  -4   3  12      200.02      204.77      7.46 o
  -3   3  12       26.73       20.49      5.98 o
  -2   3  12      235.99      251.41     18.37 o
  -1   3  12       28.94       41.01      8.12 o
   0   3  12        0.08       -0.56      7.69 o
   1   3  12        8.78       16.92      8.33 o
   2   3  12       87.91      108.81      9.58 o
   3   3  12        5.97       10.54     10.19 o
   4   3  12       25.64       39.37     11.22 o
 -11   4  12       10.47       14.99      7.16 o
 -10   4  12        0.25       -1.45     10.15 o
  -9   4  12       14.45        4.30      7.28 o
  -8   4  12        0.51       -2.65      6.73 o
  -7   4  12        0.43        3.95      6.22 o
  -6   4  12       41.73       48.16      6.36 o
  -5   4  12       46.37       46.42      6.91 o
  -4   4  12      126.22      109.84     11.60 o
  -3   4  12       47.78       36.96      8.27 o
  -2   4  12        9.03       -0.03      6.32 o
  -1   4  12        3.37       -1.50      8.03 o
   0   4  12        9.85        7.35     19.82 o
   1   4  12        0.07       -8.73      9.43 o
   2   4  12        1.61       -3.87      9.43 o
   3   4  12       16.34       14.02     15.47 o
   4   4  12       20.57       -3.87     15.95 o
 -10   5  12       13.19       19.12     12.94 o
  -9   5  12        0.55        4.14      7.61 o
  -8   5  12        2.72        7.66      7.20 o
  -7   5  12       11.84        4.16      6.80 o
  -6   5  12       18.16       22.48      6.95 o
  -5   5  12        1.80       -3.62      6.48 o
  -4   5  12       41.11       38.94     11.33 o
  -3   5  12        0.01       -4.65      6.82 o
  -2   5  12       34.07       35.29      7.33 o
  -1   5  12        0.13        5.32      8.53 o
   0   5  12       50.24       76.34     21.27 o
   1   5  12       46.00       51.42     10.08 o
   2   5  12       60.12       64.98     10.58 o
   3   5  12        0.54        3.04      9.84 o
 -10   6  12       42.66       59.67      9.35 o
  -9   6  12       50.61       48.13      8.44 o
  -8   6  12      191.15      160.23     10.53 o
  -7   6  12        6.09        1.86      7.24 o
  -6   6  12        1.53       -4.81      6.85 o
  -5   6  12       34.44       28.84      7.51 o
  -4   6  12      145.44      163.96      9.43 o
  -3   6  12      331.41      344.71     12.01 o
  -2   6  12       32.50       20.34      7.61 o
  -1   6  12        4.24        0.49      9.02 o
   0   6  12       10.36       -0.99     14.75 o
   1   6  12        5.46       -9.55      9.55 o
   2   6  12        0.70       -6.14      9.84 o
   3   6  12        4.02       11.08     10.53 o
  -9   7  12      170.09      185.06     10.73 o
  -8   7  12       22.69       36.08      8.39 o
  -7   7  12        3.01       -5.83      7.33 o
  -6   7  12       27.61       32.84      8.01 o
  -5   7  12        5.89        2.72      7.41 o
  -4   7  12      177.48      172.63      9.91 o
  -3   7  12       38.27       37.84      8.13 o
  -2   7  12       38.79       34.41      8.16 o
  -1   7  12      274.14      371.31     23.69 o
   0   7  12       32.85       31.47     13.78 o
   1   7  12        0.92        3.25     10.24 o
   2   7  12        3.48       -2.04     12.09 o
  -8   8  12       24.40       29.51      8.51 o
  -7   8  12       44.53       38.04      8.47 o
  -6   8  12       11.05       22.84      8.04 o
  -5   8  12       12.42        9.69      7.81 o
  -4   8  12        7.18        6.94      7.65 o
  -3   8  12       69.51       55.97      8.76 o
  -2   8  12        5.51       -0.19      7.93 o
  -1   8  12      128.11      121.94     18.13 o
   0   8  12        2.05        0.03     10.19 o
   1   8  12        2.28        7.74     10.94 o
  -7   9  12       27.00       25.90      8.60 o
  -6   9  12        0.00       10.93      8.22 o
  -5   9  12       12.91        7.97      8.10 o
  -4   9  12        9.05       13.48      9.13 o
  -3   9  12        2.48       -1.97      7.99 o
  -2   9  12        0.07       -6.28      9.98 o
  -1   9  12       50.65       67.50     11.70 o
   0   9  12       48.75       51.65     11.91 o
  -4  10  12       22.50       11.60     13.54 o
  -3  10  12        0.04       -3.38     13.54 o
 -10   1  13        0.82       -5.87      5.87 o
  -9   1  13        0.40       -3.23      7.50 o
  -8   1  13       58.15       49.82     21.51 o
  -7   1  13       22.87        6.08      7.34 o
  -6   1  13       28.90       31.25      6.64 o
  -5   1  13       29.71       22.91      7.71 o
  -4   1  13        2.57        8.28      6.31 o
  -3   1  13        0.31       -5.64      8.18 o
  -2   1  13      141.17      163.14      7.73 o
  -1   1  13       12.97       10.91      7.01 o
   0   1  13       33.07       31.05      7.30 o
   1   1  13        1.08       -4.33      7.84 o
   2   1  13        3.15       -6.44      9.02 o
   3   1  13        1.93       -8.70      9.91 o
 -10   2  13        1.07       -0.71      5.56 o
  -9   2  13       59.34       81.95      6.31 o
  -8   2  13       13.28        7.90      6.99 o
  -7   2  13       48.38       46.82      7.39 o
  -6   2  13       19.74       14.78      6.31 o
  -5   2  13        0.54        3.02      6.28 o
  -4   2  13       52.04       40.74      9.29 o
  -3   2  13       69.36       66.71      7.29 o
  -2   2  13        0.83       11.12      6.96 o
  -1   2  13       88.88      113.59      9.06 o
   0   2  13       13.39       23.26      6.03 o
   1   2  13       21.39       37.16     11.60 o
   2   2  13        6.63       -2.12      8.94 o
 -10   3  13        0.82       -1.08     11.85 o
  -9   3  13        1.38       -6.88      6.88 o
  -8   3  13        0.21       -2.32      8.64 o
  -7   3  13        0.00       -0.40      4.66 o
  -6   3  13       19.70       20.50      6.77 o
  -5   3  13       56.21       51.67      5.27 o
  -4   3  13        0.13       -5.57      5.57 o
  -3   3  13       54.12       71.64      7.31 o
  -2   3  13       20.34       12.87      7.31 o
  -1   3  13       25.18       51.64      8.59 o
   0   3  13        0.29        9.26      8.37 o
   1   3  13       68.66       78.32     14.99 o
   2   3  13       44.94       34.68     12.33 o
 -10   4  13        2.90        9.67     10.15 o
  -9   4  13       16.77       21.57      7.68 o
  -8   4  13      121.56      141.38      8.63 o
  -7   4  13       17.00       28.58      6.97 o
  -6   4  13        1.10       -5.47      5.97 o
  -5   4  13       11.64       -3.11      6.25 o
  -4   4  13        0.04        2.10      9.61 o
  -3   4  13       79.98       48.83      9.34 o
  -2   4  13      111.71      138.22     10.34 o
  -1   4  13        5.39        5.34     12.81 o
   0   4  13        2.95        2.36      8.53 o
   1   4  13        7.22        9.83      9.15 o
   2   4  13        0.19       -1.45     14.99 o
  -9   5  13        5.38       -4.12      7.47 o
  -8   5  13        4.76       14.69      7.40 o
  -7   5  13       28.17       27.92      7.40 o
  -6   5  13       49.10       39.42      8.03 o
  -5   5  13      113.06      112.67      8.36 o
  -4   5  13      238.04      244.14     11.51 o
  -3   5  13       21.27       39.30      7.59 o
  -2   5  13        5.39        4.88      8.71 o
  -1   5  13      148.93      181.30     17.89 o
   0   5  13        0.21       -1.67      9.40 o
   1   5  13       16.59       18.36      9.84 o
  -8   6  13      286.93      254.91     11.45 o
  -7   6  13       15.97        9.78      7.45 o
  -6   6  13        4.43        1.60      7.12 o
  -5   6  13        0.57       18.15      9.74 o
  -4   6  13       67.18       68.62      8.48 o
  -3   6  13       25.41       35.59      8.08 o
  -2   6  13        5.84        5.10     13.30 o
  -1   6  13        9.37        8.69     14.75 o
   0   6  13        0.36       -0.38      9.74 o
   1   6  13       59.83       84.52     11.62 o
  -7   7  13       11.81       28.59      8.28 o
  -6   7  13       18.25       13.34      7.77 o
  -5   7  13        0.40       -3.81      7.51 o
  -4   7  13       11.66       10.24      7.91 o
  -3   7  13        0.36       -5.14      7.85 o
  -2   7  13        0.00        3.58      9.84 o
  -1   7  13        0.75       -2.60      9.84 o
   0   7  13       19.68       20.10     13.05 o
  -6   8  13       73.01       90.62      9.48 o
  -5   8  13        9.56       10.93      8.28 o
  -4   8  13        3.97        8.06      8.24 o
  -3   8  13        0.84       -0.28      8.19 o
  -2   8  13       23.05       21.18     10.92 o
  -9   0  14        0.58      -10.64     10.64 o
  -8   0  14       18.14       11.12     11.12 o
  -7   0  14       88.46       87.03     13.05 o
  -6   0  14       24.82       39.64     11.60 o
  -5   0  14        0.10       13.05     11.12 o
  -4   0  14        4.32        8.78      8.25 o
  -3   0  14        8.88        3.38     12.09 o
  -1   0  14        0.77        8.70      8.22 o
   0   0  14        2.19        1.45      9.67 o
   1   0  14        3.70        5.32     11.60 o
  -9   1  14       80.24       91.63      9.74 o
  -8   1  14        0.38       -5.05      7.50 o
  -7   1  14        6.37       -2.72      7.15 o
  -6   1  14       23.82       30.79     16.72 o
  -5   1  14       32.07       34.97      7.25 o
  -4   1  14        7.50       16.66      8.81 o
  -3   1  14        2.44        4.35     12.57 o
  -2   1  14        1.98       -3.87     11.60 o
  -1   1  14        1.72       10.15      9.19 o
   0   1  14        0.20        3.44      6.95 o
   1   1  14        8.55       17.66      8.33 o
  -9   2  14        2.50       13.05     12.57 o
  -8   2  14        7.14       22.24     12.57 o
  -7   2  14       12.57       12.06      6.80 o
  -6   2  14        6.27        4.30      6.70 o
  -5   2  14        3.68        7.45      6.80 o
  -4   2  14        0.61        9.74      9.15 o
  -3   2  14       75.80       85.09     14.99 o
  -2   2  14       20.97       31.81      7.66 o
  -1   2  14        1.82       13.25      7.77 o
   0   2  14        5.82        7.25     11.60 o
  -8   3  14        7.24       14.61     10.64 o
  -7   3  14        8.68       15.95     10.02 o
  -6   3  14       18.37       16.94     12.57 o
  -5   3  14        0.93       -0.30      5.74 o
  -4   3  14        0.14       -5.92      5.92 o
  -3   3  14      141.48      186.74     21.03 o
  -2   3  14        5.19       14.36      7.66 o
  -1   3  14        0.74       -5.50      7.98 o
   0   3  14        3.90        3.38     12.09 o
  -8   4  14        1.13       10.42      6.62 o
  -7   4  14       11.07       13.30      6.54 o
  -6   4  14      105.11      110.71     10.94 o
  -5   4  14       97.42       96.94     12.05 o
  -4   4  14        8.27        1.50      6.68 o
  -3   4  14        0.75       -7.77      7.77 o
  -2   4  14       64.52      107.81     15.95 o
  -1   4  14       52.35       66.89     10.15 o
  -7   5  14       41.49       39.83      7.64 o
  -6   5  14       57.58       71.79      8.01 o
  -5   5  14       30.82       15.13      7.38 o
  -4   5  14       65.57       68.90      8.72 o
  -3   5  14       12.80        4.72     11.60 o
  -2   5  14       53.43       50.80     10.10 o
  -1   5  14        0.89       14.16      9.74 o
  -5   6  14       19.63       14.91      7.65 o
  -4   6  14        0.42       -7.41      7.41 o
  -3   6  14        0.06        0.14      9.28 o
  -6   1  15        1.26       -2.46      7.84 o
  -5   1  15        1.15       -4.83      9.06 o
  -4   1  15        5.41       14.99     14.02 o
  -3   1  15        2.25        2.90     12.57 o
  -5   2  15        0.12        3.58      9.63 o
  -4   2  15       22.42        4.35     14.02 o
 
